# Supplementary material for: Integrated Transcriptomic Analysis Identifies Core Hub Genes Regulating Mammary Gland Traits (Milk Quality/Lactation) in Dairy Livestock: Bos taurus and Ovis aries
Source: Genes (Basel). 2025 Dec 10;16(12):1483. doi: 10.3390/genes16121483 (PMC12732383; doi:10.3390/genes16121483)
Supplement: Supplementary file 1 [file genes-16-01483-s001.zip]

Archive with 2 entries (2 files):
- Table S2.txt
- Table S1.XLSX
