# Supplementary material for: Integrated Transcriptomic Analysis Identifies Core Hub Genes Regulating Mammary Gland Traits (Milk Quality/Lactation) in Dairy Livestock: Bos taurus and Ovis aries
Source: Genes (Basel). 2025 Dec 10;16(12):1483. doi: 10.3390/genes16121483 (PMC12732383; doi:10.3390/genes16121483)
Supplement: Supplementary file 1 [file genes-16-01483-s001.zip › Table S2.txt]

#NAME	SRR13196089	SRR13196093	SRR13196094	SRR13196095	SRR13196100	SRR13196107	SRR13196128	SRR13196129	SRR13196137	SRR13196141	SRR13196146	SRR13196151	SRR13196152	SRR13196156	SRR13196158	SRR13196159	SRR13196161	SRR13196164	SRR13196165	SRR13196166	SRR13196168	SRR13196169	SRR13196172	SRR13196181	SRR13196183	SRR13196186	SRR13196188	SRR13196193	SRR13196199	SRR13196204	SRR13196205	SRR13196208	SRR13196210	SRR13196212	SRR13196216	SRR13196219	SRR13196229	SRR13196234	SRR13196241	SRR13196246	SRR13196250	SRR13196253	SRR13196268	SRR13196270	SRR13196271	SRR13196272	SRR13196280	SRR13196286	SRR13196287
#CLASS:XX	Bovine	Bovine	Bovine	Bovine	Bovine	Bovine	Bovine	Bovine	Bovine	Bovine	Bovine	Bovine	Bovine	Bovine	Bovine	Bovine	Bovine	Bovine	Bovine	Bovine	Bovine	Bovine	Bovine	Bovine	Bovine	Bovine	Bovine	Bovine	Bovine	Bovine	Bovine	Bovine	Bovine	Bovine	Bovine	Bovine	Bovine	Bovine	Bovine	Bovine	Bovine	Bovine	Bovine	Bovine	Bovine	Bovine	Bovine	Bovine	Bovine
s2f_0000000101	7	3	5	7	10	10	8	9	8	0	16	10	2	8	5	11	9	2	5	5	9	4	2	3	3	8	5	3	6	4	6	9	4	9	5	9	6	5	4	7	4	5	8	4	4	2	0	3	6
s2f_0000000106	0	0	0	0	0	0	0	0	0	0	2	0	0	0	0	0	0	1	0	0	0	0	0	0	0	0	0	0	0	0	0	0	0	0	0	0	0	0	0	0	0	0	0	0	0	0	0	0	0
s2f_0000000102	3	4	0	0	1	8	0	12	15	0	10	9	0	3	5	7	1	1	1	6	4	1	6	0	2	11	7	6	5	3	2	2	0	8	4	8	1	10	4	4	8	4	0	2	6	8	5	6	0
s2f_0000000108	0	0	0	0	0	0	0	1	1	0	0	1	0	0	0	0	0	0	0	2	0	1	0	2	0	0	0	0	0	1	2	0	1	1	0	2	2	0	0	0	0	0	0	1	2	1	1	0	0
s2f_0000000110	0	0	0	0	0	0	0	0	1	0	0	0	0	0	0	0	0	0	0	0	0	0	0	0	0	0	0	0	0	0	0	0	0	0	0	0	0	0	0	0	0	0	0	0	0	0	0	0	0
s2f_0000000111	0	0	0	0	0	0	0	0	0	0	0	0	0	0	0	0	0	0	0	0	0	0	0	0	0	0	0	0	0	0	0	0	0	0	0	0	0	0	0	0	0	0	0	0	0	0	0	0	0
s2f_0000000113	13	16	3	16	4	3	18	59	44	0	52	48	11	14	16	12	10	12	23	30	23	18	17	10	12	22	14	23	16	23	23	20	12	30	22	23	15	11	17	7	22	13	14	13	10	23	21	27	7
s2f_0000000115	7	13	6	9	0	0	12	20	16	0	19	21	3	6	12	17	18	17	8	10	12	16	10	12	7	6	7	10	12	15	12	13	12	19	17	14	13	14	1	10	15	7	15	8	8	17	11	12	13
s2f_0000000117	0	0	0	0	0	0	0	0	0	0	0	0	0	0	0	0	0	0	0	0	0	0	0	0	0	0	0	0	0	0	0	0	0	0	0	0	0	0	0	0	0	0	0	0	0	0	0	0	0
s2f_0000000119	5	4	2	9	0	0	8	8	5	0	2	4	5	4	2	4	6	2	5	5	2	2	4	8	7	3	7	8	2	5	12	10	1	10	4	3	4	10	2	5	7	6	5	5	3	4	3	7	6
s2f_0000000123	0	0	0	0	0	0	0	0	0	0	0	0	0	0	0	0	0	0	1	0	1	0	0	0	0	0	0	0	0	0	0	0	0	0	0	0	0	0	0	0	0	0	0	0	0	0	0	0	0
s2f_0000000125	11	19	4	23	6	3	16	30	24	0	20	34	11	6	8	10	14	31	17	15	29	15	13	23	8	17	15	15	14	23	18	9	18	17	19	26	16	27	15	9	23	19	18	5	15	13	17	17	18
s2f_0000000126	61	73	39	86	71	29	69	129	169	0	128	137	76	42	57	70	87	79	83	78	92	62	76	66	48	106	48	88	83	99	62	92	50	96	59	117	80	85	57	62	77	57	70	56	35	76	102	75	70
s2f_0000000013	0	0	0	0	0	0	0	0	0	0	0	0	0	0	0	0	0	0	0	0	0	0	0	0	0	0	0	0	0	0	0	0	0	0	0	0	0	0	0	0	0	0	0	0	0	0	0	0	0
s2f_0000000134	39	30	15	30	2	1	67	82	65	0	198	98	24	17	35	36	38	21	33	48	32	31	36	19	22	16	28	33	22	31	21	77	14	103	24	26	28	35	27	27	19	32	36	38	21	12	40	24	26
s2f_0000000141	181	205	86	237	73	101	207	572	385	0	488	522	227	117	211	259	221	230	223	243	277	232	219	253	156	211	141	235	183	229	234	247	146	299	208	284	200	238	177	256	170	195	202	155	118	213	282	215	215
s2f_0000000137	0	0	0	0	0	0	0	0	0	0	0	0	0	0	0	0	0	0	0	0	0	0	0	0	0	0	0	0	0	0	0	0	0	1	0	0	0	0	0	1	0	0	0	0	0	0	0	0	0
s2f_0000000143	70	66	43	49	11	5	67	188	122	0	105	92	67	38	59	75	49	85	101	75	132	55	72	66	44	99	70	93	61	70	42	105	58	87	74	92	75	88	32	78	80	51	73	55	42	63	92	65	84
s2f_0000000146	0	0	0	0	0	0	0	0	0	0	0	0	0	0	0	0	0	0	0	0	0	0	0	0	0	0	0	0	0	0	0	0	0	0	0	0	0	0	0	0	0	0	0	0	0	0	0	0	0
s2f_0000000148	0	0	0	0	0	0	0	0	0	0	0	0	0	0	0	0	0	0	0	0	0	0	0	0	0	0	0	0	0	0	0	0	0	0	0	0	0	0	0	0	0	0	0	0	0	0	0	0	0
s2f_0000000150	11	9	4	11	18	20	7	24	12	0	16	23	5	4	10	11	10	18	5	16	12	5	9	15	2	8	11	3	6	14	10	8	3	9	7	14	13	13	6	8	4	5	7	6	2	6	14	14	9
s2f_0000000156	0	0	0	0	0	0	0	0	0	0	0	0	0	0	0	0	0	0	0	0	0	0	0	0	0	0	0	0	0	0	0	0	0	0	0	0	0	0	0	0	0	0	0	0	0	0	0	0	0
s2f_0000000151	0	0	0	0	0	0	0	0	0	0	0	0	0	0	0	0	0	0	0	0	0	0	0	0	0	0	0	0	0	0	0	0	0	0	0	0	0	0	0	0	0	0	0	0	0	0	0	0	0
s2f_0000000157	2	3	1	2	1	1	1	5	8	0	4	1	3	1	5	6	0	3	2	2	2	3	2	2	3	2	3	0	3	6	3	2	3	0	4	2	7	2	4	3	7	1	3	1	6	4	2	4	2
s2f_0000000159	0	0	0	3	0	1	0	0	2	0	0	0	0	0	0	0	0	0	0	0	1	0	0	0	0	0	0	0	0	0	0	0	0	0	0	0	0	0	0	0	1	0	0	0	0	0	0	0	0
s2f_0000000018	0	0	0	0	0	0	0	0	0	0	0	0	0	0	0	0	0	0	0	0	0	0	0	0	0	0	0	0	0	0	0	0	0	0	0	0	0	0	0	0	0	0	0	0	0	0	0	0	0
s2f_0000000021	171	101	40	90	161	187	127	346	150	0	119	200	122	97	117	153	87	99	143	70	146	84	81	111	72	98	134	125	124	105	106	118	116	103	157	129	130	102	98	111	186	142	136	122	108	134	79	83	140
s2f_0000000025	4	2	1	0	0	1	2	1	1	0	1	2	2	1	0	3	0	0	1	0	2	2	1	0	0	0	0	1	0	0	2	2	1	0	0	1	1	1	0	6	5	1	1	1	0	1	1	0	1
s2f_0000000024	0	0	0	0	0	0	0	0	0	0	0	0	0	0	0	0	0	0	0	0	0	0	0	0	0	0	0	0	0	0	0	0	1	0	0	0	0	0	0	0	0	0	0	0	0	0	0	0	0
s2f_0000000030	6	2	3	7	0	0	2	11	2	0	7	13	3	2	2	12	10	5	6	3	12	3	3	6	2	8	1	5	4	7	6	7	1	8	5	2	3	8	2	7	5	5	8	3	2	10	9	3	11
s2f_0000000028	0	0	0	0	0	0	0	0	0	0	0	0	0	0	0	0	0	0	0	0	0	0	0	0	0	0	0	0	0	0	0	0	0	0	0	0	0	0	0	0	0	0	0	0	0	0	0	0	0
s2f_0000000032	0	0	0	0	0	0	0	0	0	0	0	0	0	0	0	0	0	0	0	0	0	0	0	0	0	0	0	0	0	0	0	0	0	0	0	0	0	0	0	0	0	0	0	0	0	0	0	0	0
s2f_0000000033	272	227	116	245	76	28	207	710	659	0	685	735	231	104	176	209	212	295	312	466	336	228	212	316	160	212	176	247	215	263	169	239	186	334	282	362	262	433	199	184	241	196	311	207	201	263	332	355	308
s2f_0000000035	0	0	0	0	0	0	0	0	0	0	0	0	0	0	0	0	0	0	0	0	0	0	0	0	0	0	0	0	0	0	0	0	0	0	0	0	0	0	0	0	0	0	0	0	0	0	0	0	0
s2f_0000000039	0	0	0	0	0	0	0	0	0	0	0	0	0	0	0	0	0	0	0	0	0	0	0	0	0	0	0	0	0	0	0	0	0	0	0	0	0	0	0	0	0	0	0	0	0	0	0	0	0
s2f_0000000043	0	0	0	1	0	0	0	0	1	0	0	1	0	0	1	0	0	0	0	1	0	0	0	0	0	0	0	0	0	0	0	1	0	0	0	0	0	0	1	0	0	0	0	0	1	0	0	1	0
s2f_0000000047	1	2	1	0	0	1	0	2	0	0	4	4	1	0	1	0	0	4	0	0	3	2	0	3	3	0	0	2	0	0	0	1	1	1	1	2	0	1	1	0	1	1	2	0	1	1	3	1	0
s2f_0000000048	0	0	0	0	0	0	0	0	0	0	0	0	0	0	0	0	0	0	0	0	0	0	0	0	0	0	0	0	0	0	0	0	0	0	0	1	0	0	0	0	0	0	0	0	0	0	0	0	0
s2f_0000000054	0	0	0	0	0	0	0	0	0	0	0	0	0	0	0	0	0	0	0	0	0	0	0	0	0	0	0	0	0	0	0	0	0	0	0	0	0	0	0	0	0	0	0	0	0	0	0	0	0
s2f_0000000005	0	0	0	0	0	0	0	0	0	0	0	0	0	0	0	0	0	0	0	0	0	0	0	0	0	0	0	0	0	0	0	0	0	0	0	0	0	0	0	0	0	0	0	0	0	0	0	0	0
s2f_0000000056	0	0	0	0	0	0	0	0	0	0	0	0	1	0	0	0	0	0	0	0	0	0	0	0	0	0	0	0	0	0	0	0	0	0	0	0	0	0	0	0	0	0	0	0	0	0	0	0	0
s2f_0000000059	163	169	57	146	23	24	122	417	256	0	213	260	180	92	173	203	170	162	218	157	267	154	151	223	93	202	166	186	218	127	164	174	120	150	197	331	191	155	153	176	183	135	175	148	114	176	145	130	209
s2f_0000000006	1	2	0	0	0	0	1	2	0	0	0	2	0	0	0	0	0	0	0	0	0	0	0	1	0	3	1	0	0	0	0	0	4	1	1	0	0	1	0	0	0	0	0	1	0	1	1	1	0
s2f_0000000063	0	0	0	0	0	0	0	0	0	0	0	1	0	0	0	0	0	0	0	0	0	0	0	1	0	0	0	0	0	0	0	0	0	0	0	1	1	0	0	0	0	0	0	0	0	0	0	0	0
s2f_0000000065	124	130	56	125	42	36	112	322	199	0	221	225	142	69	123	99	146	142	120	188	195	116	161	130	48	111	117	141	117	116	114	125	96	155	117	170	121	167	102	137	111	108	130	80	66	118	156	126	118
s2f_0000000069	0	4	0	0	0	2	0	2	3	0	0	2	1	0	1	4	0	2	2	0	2	0	1	2	0	0	2	0	2	0	0	1	0	2	2	1	0	0	0	0	0	0	0	0	0	3	1	0	0
s2f_0000000007	0	0	0	0	0	0	0	0	0	0	0	0	0	0	0	0	0	0	0	0	0	0	0	0	0	0	0	0	0	0	0	0	0	0	0	0	0	0	0	0	0	0	0	0	0	0	0	0	0
s2f_0000000078	1	0	1	0	1	1	1	3	2	0	0	0	2	0	3	0	2	0	0	0	2	0	0	0	0	0	0	0	1	0	0	0	1	0	0	3	1	0	0	0	0	0	0	0	0	0	3	0	0
s2f_0000000074	0	0	0	0	0	0	0	0	0	0	0	0	0	0	0	0	0	0	0	0	0	0	0	0	0	0	0	0	0	0	0	0	0	0	0	0	0	0	0	0	0	0	0	0	0	0	0	0	0
s2f_0000000075	0	0	0	0	0	0	0	0	0	0	0	0	0	0	0	0	0	0	0	0	0	0	0	0	0	0	0	0	0	0	0	0	0	0	0	0	0	1	0	0	0	0	0	0	0	1	0	0	1
s2f_0000000079	59	91	47	93	20	30	88	195	141	0	191	192	93	36	74	63	85	88	82	93	117	98	62	89	42	83	71	94	69	94	72	97	46	142	80	130	89	96	62	100	56	75	90	48	31	74	113	77	87
s2f_0000000088	53	22	10	28	24	38	32	100	52	0	25	51	40	24	30	45	25	38	37	23	45	34	30	42	20	34	40	34	43	30	34	30	53	28	62	40	48	28	32	40	54	40	57	25	35	40	22	29	57
s2f_0000000089	38	48	20	45	3	2	31	111	74	0	50	78	49	38	30	41	26	65	59	46	88	42	67	37	20	49	40	68	66	59	25	46	40	44	47	56	47	49	30	48	68	34	55	39	12	47	49	36	55
s2f_0000000009	0	0	0	0	0	0	0	0	0	0	0	0	0	0	0	0	0	0	0	0	0	0	0	0	0	0	0	0	0	0	0	0	0	0	0	0	0	0	0	0	0	0	0	0	0	0	0	0	0
s2f_0000000093	0	0	0	0	0	0	0	0	0	0	0	0	0	0	0	0	0	0	0	0	0	0	0	0	0	1	0	0	0	0	0	0	0	1	0	0	0	0	0	0	0	0	0	0	0	0	0	0	0
s2f_0000000095	0	0	0	0	0	0	0	0	0	0	0	0	0	0	0	0	0	0	0	0	0	0	0	0	0	0	0	0	0	0	0	0	0	0	0	1	0	0	0	0	0	0	0	0	0	0	0	0	0
s2f_0000000096	0	0	0	0	0	0	0	0	1	0	0	0	0	0	0	0	0	0	0	0	0	0	0	0	0	0	0	0	0	0	0	0	0	0	1	0	0	0	0	0	0	0	0	0	0	0	0	0	0
s2f_0000000099	453	404	144	345	145	165	403	1010	865	0	939	1042	393	262	359	501	368	487	428	471	591	382	441	477	191	446	352	468	384	426	368	495	262	608	460	577	382	489	292	414	432	386	429	284	232	478	558	390	389
s2f_0000001001	0	0	0	0	0	0	0	1	0	0	2	0	0	0	0	0	0	0	0	0	1	0	0	0	0	0	0	0	0	0	0	0	0	0	0	1	0	0	0	0	0	0	0	0	0	1	0	0	0
s2f_0000001100	197	147	41	187	306	224	131	341	58	0	98	147	73	109	91	179	156	148	192	79	157	145	94	171	53	162	154	172	113	85	134	215	139	202	171	237	98	143	22	179	207	149	148	122	76	72	160	99	125
s2f_0000001102	3	2	0	5	9	12	5	15	9	0	14	24	5	1	3	2	1	3	3	9	1	7	3	4	0	1	2	6	5	4	5	8	4	12	0	5	3	3	1	2	1	0	3	1	1	3	6	3	0
s2f_0000001103	0	0	0	0	0	0	0	0	0	0	0	0	0	0	0	0	0	0	0	0	0	0	0	0	0	0	0	0	0	0	0	0	0	0	0	0	0	0	0	0	0	0	0	0	0	0	0	0	0
s2f_0000001107	183	276	123	255	736	788	371	505	481	0	665	485	316	156	258	286	269	308	306	367	283	260	316	245	121	221	263	268	236	335	223	363	185	491	252	349	218	327	226	314	275	200	286	198	110	263	443	202	246
s2f_0000001114	0	5	5	0	10	4	6	12	2	0	26	6	2	0	0	7	24	30	0	9	1	15	0	0	5	0	7	0	1	1	5	3	5	3	15	3	0	3	4	1	15	0	25	0	0	1	15	1	1
s2f_0000001115	0	0	0	3	0	0	1	3	0	0	0	2	0	0	0	1	0	0	0	2	1	0	0	0	0	3	0	1	1	0	0	1	0	12	0	2	1	0	0	0	5	0	0	0	2	0	0	0	0
s2f_0000001118	2	0	0	2	0	5	2	4	1	0	1	1	1	0	0	3	0	1	1	2	6	0	1	2	1	0	0	1	0	0	0	3	1	1	2	3	0	2	0	1	3	1	0	0	1	0	2	1	2
s2f_0000001012	73	125	31	110	259	318	93	200	138	1	151	168	66	57	69	80	77	108	87	113	115	85	81	116	31	87	98	83	54	76	82	127	62	161	79	107	68	100	66	83	89	53	59	74	49	71	112	68	61
s2f_0000001121	2	1	0	1	15	18	6	4	4	0	6	8	7	1	1	3	3	3	2	4	2	5	4	1	1	3	1	4	3	7	2	6	3	4	0	3	2	2	1	4	0	2	1	1	1	0	8	3	1
s2f_0000001125	1	0	0	1	0	0	0	4	2	0	1	3	0	0	0	0	0	0	2	1	0	0	1	0	1	0	0	0	0	0	0	0	5	0	1	2	0	1	1	0	1	1	0	2	0	1	0	0	1
s2f_0000001126	3	3	2	7	13	14	8	8	4	0	16	5	3	3	5	2	6	10	2	8	7	10	6	8	4	2	2	2	8	6	4	6	3	12	8	2	3	4	5	5	3	3	4	6	2	6	8	5	2
s2f_0000001127	1	0	1	0	0	0	0	2	0	0	0	0	0	0	0	0	0	0	0	0	1	0	0	0	0	0	0	0	0	0	0	0	0	0	0	3	0	0	1	0	0	0	1	1	1	0	0	0	1
s2f_0000001129	2	1	3	2	5	34	1	9	14	0	20	13	7	2	3	9	2	3	1	8	3	3	5	3	0	2	0	8	4	5	7	4	1	3	4	11	2	1	3	5	6	5	7	3	1	3	5	3	3
s2f_0000001013	3	4	0	4	8	6	2	7	15	0	13	12	2	3	1	3	3	2	3	4	2	3	5	0	1	4	3	4	5	1	3	1	1	11	1	6	1	0	1	6	3	6	4	2	1	5	6	0	1
s2f_0000001132	0	0	0	0	3	2	0	0	2	0	3	1	2	0	1	0	0	0	0	0	0	0	0	0	0	0	0	0	0	0	0	0	0	0	0	0	0	0	0	0	0	0	0	0	0	0	0	0	1
s2f_0000001134	0	0	0	0	0	0	0	1	1	0	1	0	0	0	0	0	0	0	0	0	0	0	0	0	0	0	0	0	0	0	0	1	0	0	0	1	0	0	0	0	0	0	0	0	0	0	0	0	0
s2f_0000001135	14	69	2	205	1	0	37	92	10	1	272	12	91	2	1	9	40	55	136	136	0	46	21	20	9	5	32	1	71	80	42	74	60	139	92	3	1	13	2	15	9	1	8	3	53	6	67	23	16
s2f_0000001137	611	1239	416	1628	7734	7288	1194	1781	1116	1	1015	787	780	876	585	1010	1645	1425	749	929	721	950	1555	1547	504	888	892	851	632	1553	743	1435	559	1620	927	1102	825	1686	634	1463	921	511	603	442	555	777	1277	1241	469
s2f_0000001140	1290	1415	484	1417	326	348	1432	3154	2334	1	2681	2674	1269	828	1309	1376	1403	1611	1339	1659	1567	1380	1361	1676	628	1278	1057	1435	1174	1442	1387	1515	968	1763	1300	1727	1319	1625	1031	1595	1348	1197	1342	964	879	1175	1666	1298	1271
s2f_0000001139	0	0	0	0	0	0	0	0	0	0	0	0	0	0	0	0	0	0	0	0	0	0	0	0	0	0	0	0	0	0	0	0	0	0	0	0	0	0	0	0	0	0	0	0	0	0	0	0	0
s2f_0000001144	2	6	1	3	0	1	4	8	5	0	4	6	4	2	1	1	2	6	3	5	4	3	5	3	1	3	2	5	2	5	5	1	4	6	1	3	3	3	4	7	2	5	1	1	2	5	6	2	2
s2f_0000001145	60	96	19	91	225	192	58	106	92	0	138	90	41	50	49	37	80	117	44	119	65	60	80	64	16	47	36	55	31	80	50	70	30	125	55	55	36	73	65	64	40	32	42	24	28	69	93	59	54
s2f_0000001015	1	1	49	12	2	5	19	11	6	127	4	2	5	25	7	7	2	18	3	8	14	9	3	5	76	1	1	4	4	6	9	2	18	4	1	3	7	7	15	4	2	3	7	6	48	16	33	38	2
s2f_0000001150	39	32	17	35	18	14	65	173	113	0	147	182	47	22	56	28	37	42	56	65	51	38	34	35	8	51	39	54	45	63	33	50	26	82	48	81	40	55	24	68	61	41	48	43	29	40	68	31	44
s2f_0000001151	13	6	1	1	21	60	5	9	4	0	5	5	4	1	6	1	6	19	2	4	15	0	21	3	1	2	1	3	4	3	4	1	5	3	8	6	4	4	1	0	8	5	2	1	9	9	8	21	8
s2f_0000001152	0	0	0	0	0	0	0	0	1	0	1	0	0	0	0	0	0	0	0	0	0	0	1	1	0	1	0	0	0	0	0	1	0	0	0	0	0	0	0	0	0	1	0	0	0	0	0	0	0
s2f_0000001154	13	10	0	10	15	23	7	14	9	0	10	12	8	13	11	7	5	10	10	10	10	13	10	15	5	6	4	13	8	4	11	11	11	14	6	5	9	12	7	6	8	9	5	4	3	6	6	6	7
s2f_0000001157	40	61	22	76	7	18	48	148	89	0	125	108	79	35	73	98	49	78	62	85	99	73	72	56	32	64	50	65	68	72	69	42	33	69	57	81	42	76	49	63	81	53	56	37	63	54	61	49	48
s2f_0000001163	1	3	1	1	8	5	6	4	1	0	4	5	1	1	1	1	1	3	1	1	5	3	2	3	1	1	0	0	3	1	3	2	3	1	0	1	2	0	1	1	1	2	2	0	0	1	5	2	0
s2f_0000001165	1	0	0	0	0	1	0	0	0	0	0	3	0	0	1	1	0	2	0	1	0	0	0	1	0	1	0	0	0	2	0	2	1	0	0	0	0	0	0	1	0	1	0	0	0	0	1	0	0
s2f_0000001017	5	2	2	7	27	11	8	15	6	0	18	23	11	7	8	1	12	15	3	7	4	10	4	3	2	5	1	7	4	14	5	4	1	3	10	3	3	12	3	10	5	5	5	3	4	5	13	4	5
s2f_0000001019	69	59	15	57	62	93	97	131	47	0	39	60	35	27	36	50	26	43	72	20	39	55	29	45	14	40	32	107	43	33	50	40	81	69	29	41	33	83	17	51	45	41	21	56	17	41	29	25	22
s2f_0000001002	2	0	0	0	0	0	0	0	2	0	0	0	0	0	0	1	0	0	2	0	0	0	0	2	0	0	0	0	0	0	0	0	0	1	0	0	1	0	0	0	0	0	2	0	0	1	0	0	1
s2f_0000001021	16	10	9	33	84	47	53	120	8	0	21	50	37	38	43	17	46	42	58	20	13	16	16	33	31	14	85	53	31	14	14	16	5	58	39	40	19	36	5	20	33	22	9	23	15	5	18	6	69
s2f_0000001022	23	13	4	20	9	3	39	55	26	0	4	42	17	3	8	20	6	3	18	2	20	3	13	6	7	6	2	20	12	11	9	9	17	28	8	3	18	11	1	11	9	14	19	11	6	7	5	3	2
s2f_0000001023	0	0	1	0	0	0	1	2	0	0	0	3	0	1	0	0	0	0	1	1	0	0	0	0	0	1	0	1	0	0	0	0	0	0	0	0	0	0	0	0	0	0	0	0	0	1	0	0	0
s2f_0000001030	1	6	0	7	1	7	1	13	8	0	4	14	4	3	3	1	6	6	5	4	4	8	6	3	2	3	2	4	4	3	4	5	2	11	5	5	11	2	3	7	2	1	7	1	2	3	4	4	6
s2f_0000001032	0	0	0	0	1	0	0	0	5	0	2	7	0	0	0	0	0	0	0	1	0	0	0	0	0	0	2	0	1	0	0	1	1	1	3	1	0	0	0	0	1	0	1	1	1	0	2	0	0
s2f_0000001035	0	0	0	0	0	0	0	0	0	0	0	0	0	0	0	0	0	0	0	0	0	0	0	0	0	0	0	0	0	0	0	0	0	0	0	0	0	0	0	0	0	0	0	0	0	0	0	0	0
s2f_0000001036	0	0	0	0	0	0	0	0	0	0	0	0	0	0	0	0	0	0	0	0	0	0	0	0	0	0	0	0	0	0	0	0	0	0	0	0	0	0	0	0	0	0	0	0	0	0	0	0	0
s2f_0000001037	0	0	0	0	0	0	0	0	0	0	0	0	0	0	0	0	0	0	0	0	0	0	0	0	0	0	0	0	0	0	0	0	0	0	0	0	0	0	0	0	0	0	0	0	0	0	0	0	0
s2f_0000001038	282	339	86	399	638	795	298	672	291	0	218	322	350	195	359	344	255	355	376	272	346	341	183	175	139	231	254	287	308	242	258	406	288	404	486	337	187	193	525	519	245	401	268	188	159	266	246	125	304
s2f_0000001039	6	5	0	0	7	18	1	16	16	0	81	35	2	2	0	4	2	6	3	10	9	5	0	3	2	5	3	2	3	5	5	11	1	22	5	12	4	3	7	3	1	3	2	3	0	3	4	0	1
s2f_0000001004	0	0	0	0	1	0	0	0	1	0	3	3	0	0	0	0	0	0	0	0	0	0	0	0	0	0	0	1	1	0	0	0	0	0	0	0	1	0	0	0	0	0	0	0	0	0	0	0	1
s2f_0000001040	0	0	0	0	0	0	0	0	0	0	0	0	0	0	0	0	0	0	0	0	0	0	0	0	0	0	0	0	0	0	0	0	0	0	0	0	0	0	0	0	0	0	0	0	0	0	0	0	0
s2f_0000001041	0	0	1	0	0	0	0	2	2	0	0	1	0	0	0	1	0	0	0	1	1	0	0	0	0	0	0	0	0	0	0	1	0	0	0	1	0	0	0	0	0	0	2	0	0	0	1	0	1
s2f_0000001042	1	0	0	0	0	1	1	0	1	0	2	2	0	1	0	0	0	0	0	0	0	0	0	0	0	0	0	0	0	0	1	0	0	0	0	1	2	0	1	0	0	0	0	0	0	0	0	0	0
s2f_0000001045	13	22	12	30	4	3	25	73	31	0	63	57	37	31	108	22	17	41	31	44	37	51	24	12	20	28	12	33	26	45	51	23	36	61	17	31	32	24	37	16	20	27	22	20	8	32	54	12	46
s2f_0000001047	0	0	0	0	0	1	1	2	0	0	3	3	1	0	0	0	0	0	0	0	0	0	0	0	0	0	0	0	0	0	0	0	2	0	0	1	1	0	0	0	0	0	0	0	1	0	0	0	1
s2f_0000001049	528	240	121	446	305	464	255	862	453	0	489	685	487	239	809	286	292	397	310	354	443	338	305	446	104	431	299	298	213	293	206	352	274	458	551	322	369	311	269	487	313	280	217	165	198	431	359	284	319
s2f_0000001050	9	13	0	6	8	22	9	19	11	0	17	15	5	4	6	9	5	7	21	10	5	10	5	10	2	5	7	9	6	6	9	6	10	11	5	7	8	6	2	8	4	6	8	5	3	1	10	3	3
s2f_0000001052	1	0	0	0	0	0	1	2	0	0	0	3	0	0	0	0	0	0	0	0	1	0	0	0	0	0	2	1	0	0	0	0	0	0	1	1	1	0	0	0	1	0	0	0	0	0	0	0	1
s2f_0000001054	1	1	0	0	6	2	1	2	2	0	17	4	2	1	5	2	6	3	1	2	2	1	0	0	0	0	1	1	1	1	0	0	0	1	1	2	1	0	2	0	0	1	1	1	0	3	2	0	0
s2f_0000001056	0	0	0	0	0	0	0	0	0	0	0	0	0	0	0	0	0	0	0	0	0	0	0	0	0	0	0	0	0	0	0	0	0	0	0	0	0	0	0	0	0	0	0	0	0	0	0	0	0
s2f_0000001058	11	15	13	10	84	64	37	32	17	0	37	37	27	30	25	22	20	27	15	34	23	24	25	15	5	10	5	17	15	33	17	19	8	55	14	20	22	12	7	26	11	16	13	6	14	26	20	9	8
s2f_0000001006	0	0	0	0	0	0	0	0	2	0	0	1	0	0	1	0	0	0	0	0	0	0	0	0	0	0	0	0	2	0	0	0	0	0	0	0	0	0	1	0	0	0	0	0	0	0	0	0	0
s2f_0000001063	8	6	5	10	16	16	28	37	9	0	5	26	14	5	8	15	9	4	23	4	14	7	5	13	7	4	8	8	19	4	3	9	12	9	5	6	19	8	11	6	12	17	7	9	4	8	6	3	9
s2f_0000001064	0	0	0	0	0	1	0	0	0	0	0	0	0	0	0	0	0	1	0	0	0	0	0	0	1	0	0	0	1	0	0	0	0	0	1	0	0	0	0	0	0	0	0	0	1	0	0	0	0
s2f_0000001066	0	0	0	0	0	0	0	0	0	0	0	1	0	0	0	0	0	0	0	0	0	0	0	0	0	0	0	0	0	0	0	0	3	0	0	0	0	0	0	0	0	0	1	1	0	0	0	0	0
s2f_0000001067	1	0	0	0	0	0	0	0	2	0	3	5	0	0	0	1	0	0	1	0	1	0	0	0	0	0	1	0	1	1	0	0	0	1	0	1	2	1	1	0	0	0	1	0	0	0	0	0	1
s2f_0000001068	0	0	0	0	0	0	0	0	0	0	0	1	0	0	0	0	0	0	0	0	0	0	0	0	0	0	0	0	0	1	0	0	0	0	0	0	0	0	0	0	0	0	0	0	0	0	0	0	0
s2f_0000001071	0	0	0	0	1	1	0	2	2	0	3	0	1	0	1	0	0	0	0	2	0	1	0	0	0	0	0	0	0	0	0	1	0	2	0	3	0	1	0	0	1	0	0	0	0	0	1	0	1
s2f_0000001075	4	2	0	8	0	1	4	15	10	0	19	15	3	5	4	9	7	19	3	7	8	6	4	9	1	0	2	6	7	3	7	9	2	12	3	6	4	3	6	4	4	4	6	2	8	5	7	5	7
s2f_0000001078	33	27	8	26	71	84	14	60	52	0	134	94	24	17	16	24	27	25	18	41	15	19	24	14	11	20	17	36	25	24	12	25	17	61	22	34	11	15	24	25	27	16	35	25	14	17	33	19	10
s2f_0000001008	0	0	0	0	0	0	0	0	0	0	0	0	0	0	1	0	0	0	1	0	0	0	1	0	1	0	1	1	0	1	1	0	0	0	0	1	0	0	0	0	0	0	0	0	0	0	0	0	0
s2f_0000001082	378	631	179	723	1237	1785	468	967	620	1	561	578	366	438	709	542	645	724	417	460	424	677	569	531	323	368	383	408	400	496	396	703	259	636	482	379	301	750	443	730	398	354	444	278	258	419	534	463	383
s2f_0000001092	0	0	0	0	0	0	0	0	0	0	0	0	0	0	0	0	0	0	0	0	0	0	0	0	0	0	0	0	0	0	0	0	0	0	0	0	0	0	0	0	0	0	0	0	0	0	0	0	0
s2f_0000001093	6	2	2	5	1	2	2	15	17	0	6	14	4	1	2	5	7	2	6	7	9	4	3	2	2	4	8	8	4	3	2	3	7	10	10	16	10	2	6	8	5	8	7	4	3	4	6	3	3
s2f_0000001094	22	50	18	29	131	20	21	109	51	0	43	47	22	14	30	36	46	54	38	14	20	9	39	77	8	23	50	13	42	53	14	36	34	45	4	54	46	14	14	59	20	15	12	40	8	31	29	11	33
s2f_0000001095	6	4	8	7	11	42	7	25	19	0	55	52	6	2	9	4	6	10	7	20	16	14	12	11	8	2	4	12	10	6	9	16	10	27	4	15	7	12	11	11	9	5	10	8	3	7	23	5	13
s2f_0000001096	1705	1256	565	1652	3648	3756	1583	3133	1643	2	1226	1261	1116	1326	1516	1467	1389	1922	1730	1553	1428	1644	1520	1637	853	1289	1548	1203	1294	1417	1246	1945	924	1787	1571	1442	1202	1886	1045	2037	1424	1058	1568	1258	866	1170	1444	1214	1291
s2f_0000002001	20	12	3	17	72	62	13	29	34	0	39	34	8	6	8	26	13	14	20	17	27	18	17	13	9	12	11	14	16	17	9	15	12	16	10	15	8	26	12	13	17	15	26	7	3	9	14	10	12
s2f_0000002010	0	0	1	0	0	0	0	3	0	0	0	0	0	0	0	0	0	0	0	0	0	0	0	0	0	0	0	0	0	0	0	0	0	0	0	0	0	0	0	0	0	1	1	0	0	0	0	0	0
s2f_0000002100	1	0	0	0	0	0	0	0	0	0	1	0	2	0	0	0	1	0	0	0	0	0	0	0	0	0	0	1	0	1	0	0	0	0	0	1	0	0	0	0	0	0	0	0	0	0	0	0	0
s2f_0000002101	0	0	0	3	1	2	0	1	0	0	1	0	0	0	0	1	0	0	2	0	0	1	1	0	0	0	0	0	0	0	0	0	0	0	0	0	2	0	1	0	0	0	1	0	0	0	0	1	1
s2f_0000002102	3	0	0	0	0	0	0	2	0	0	1	1	1	1	0	0	0	0	0	0	0	0	0	0	0	0	0	1	0	0	0	0	0	0	0	2	0	1	0	0	0	0	0	0	0	1	0	0	0
s2f_0000002103	0	0	0	1	2	8	0	4	2	0	13	9	2	0	0	0	0	0	1	3	1	0	0	0	2	1	0	0	4	1	0	0	0	3	0	0	0	0	0	0	0	0	0	1	0	0	2	1	0
s2f_0000002105	136	128	38	126	343	375	112	247	257	0	342	286	129	49	154	117	116	120	170	138	197	80	132	90	68	179	95	139	212	113	138	149	77	151	129	182	106	145	111	147	153	91	132	81	64	115	181	81	132
s2f_0000002107	1	0	1	1	3	4	0	2	3	0	7	13	0	2	0	0	1	0	1	1	0	0	1	2	1	2	0	2	1	0	0	0	0	4	1	1	0	0	0	0	0	0	1	1	0	1	2	2	0
s2f_0000002106	0	0	0	0	0	0	0	0	0	0	0	0	0	0	0	0	0	0	0	0	0	0	0	0	0	0	0	0	0	0	0	0	0	0	0	0	0	0	0	0	0	0	0	0	0	0	0	0	0
s2f_0000002108	0	0	0	1	0	1	0	0	0	0	1	0	0	0	0	0	0	0	0	1	0	0	0	0	0	0	0	1	0	0	1	0	0	0	0	0	0	0	0	0	0	0	0	0	0	0	2	1	0
s2f_0000002109	0	1	0	0	0	0	0	0	1	0	0	0	0	0	0	0	0	0	0	1	0	0	0	1	0	0	0	0	0	0	0	0	0	0	0	0	0	0	0	0	0	0	0	0	0	0	0	0	0
s2f_0000002110	1	1	0	0	2	4	0	3	0	0	0	0	1	0	0	0	0	0	0	0	2	0	0	0	0	0	0	0	0	0	0	0	0	0	0	1	0	0	0	0	0	0	1	2	0	1	0	0	0
s2f_0000002113	0	0	0	0	0	0	0	0	0	0	0	0	0	0	0	0	0	0	0	0	0	0	0	0	0	0	0	0	0	0	0	0	0	0	0	0	0	0	0	0	0	0	0	0	0	0	0	0	0
s2f_0000002115	1	0	0	0	0	0	0	0	0	0	1	0	0	0	0	0	0	0	0	0	0	0	0	0	0	0	0	0	0	0	0	0	0	1	0	0	0	0	0	0	0	0	0	0	0	0	1	0	0
s2f_0000002116	1	0	0	0	1	0	0	0	0	0	1	2	1	0	0	0	0	0	0	0	0	0	0	0	0	0	0	0	0	1	0	0	0	1	0	0	0	0	0	0	0	0	0	0	0	0	0	0	0
s2f_0000002117	6	14	3	13	28	54	8	8	9	0	1	1	6	1	9	2	8	13	4	10	6	13	13	4	2	2	15	12	1	3	13	3	10	21	6	1	15	2	12	13	6	2	4	5	7	5	13	18	11
s2f_0000002119	0	0	0	0	0	0	0	0	0	0	0	1	0	0	0	0	0	0	0	0	0	0	0	0	0	0	0	0	0	0	0	0	0	0	0	0	0	0	0	0	0	0	0	0	0	0	0	1	0
s2f_0000002012	5	15	1	14	78	50	8	31	18	0	23	26	13	1	10	14	11	22	11	10	14	7	9	10	1	11	6	14	14	18	12	9	9	16	16	17	5	14	6	19	3	8	14	8	3	6	17	6	9
s2f_0000002122	3	5	4	4	14	20	4	7	18	0	19	19	6	2	7	3	2	5	3	8	3	1	1	3	2	9	0	4	4	3	1	0	3	8	4	6	2	6	2	7	0	3	7	4	4	2	6	0	0
s2f_0000002124	0	0	0	0	0	0	0	1	0	0	0	0	1	0	0	0	0	0	0	0	0	0	0	0	0	0	0	0	0	0	0	0	0	0	0	0	0	0	0	0	0	0	0	0	0	0	0	0	0
s2f_0000002013	0	0	0	0	0	0	0	1	0	0	0	1	0	0	0	0	0	1	0	0	0	0	0	0	0	0	1	0	0	0	0	0	0	0	0	0	0	0	0	0	0	0	1	0	0	0	0	0	0
s2f_0000002014	25	24	11	23	233	360	22	52	65	0	97	84	27	17	30	28	23	28	36	35	43	25	37	30	17	29	20	28	26	23	29	37	20	27	19	25	23	45	18	31	25	13	17	34	9	23	45	32	18
s2f_0000002015	0	0	0	0	0	0	0	0	0	0	0	0	0	0	0	0	0	0	0	0	0	0	0	0	0	0	0	0	0	0	0	0	0	0	0	0	0	0	0	0	0	0	0	0	0	0	0	0	0
s2f_0000002017	0	0	0	0	0	0	0	0	0	0	0	0	0	0	0	0	0	0	0	0	0	0	0	0	0	0	0	0	0	0	0	0	0	0	0	0	0	0	0	0	0	0	0	0	0	0	0	0	0
s2f_0000002018	8	6	4	6	24	28	9	15	11	0	21	14	7	2	6	7	5	6	6	6	6	4	9	5	4	9	4	7	11	14	7	5	4	15	5	8	6	6	5	11	9	8	8	3	1	4	7	5	4
s2f_0000002020	0	0	0	0	0	0	0	1	0	0	0	0	0	0	0	0	0	0	0	0	0	0	0	0	0	0	0	0	0	0	0	0	0	0	1	1	0	0	0	0	0	0	1	0	0	0	0	0	0
s2f_0000002021	1	5	1	0	2	0	2	1	1	0	5	7	0	0	0	1	0	0	1	2	0	0	1	0	0	3	0	1	10	1	1	0	1	0	0	4	0	1	0	1	1	1	1	1	2	0	2	0	1
s2f_0000002022	0	0	0	0	0	1	0	0	0	0	0	0	0	1	0	0	0	0	0	0	0	0	0	0	0	0	0	0	0	0	0	0	0	0	0	0	0	0	0	0	0	0	0	0	0	0	0	0	1
s2f_0000002023	1	2	1	2	7	17	4	8	8	0	21	11	1	1	5	3	2	1	1	5	3	4	3	1	3	0	4	2	1	1	1	2	1	7	4	3	1	3	4	2	5	2	4	2	0	2	6	1	1
s2f_0000002024	35	39	21	36	282	282	33	75	47	0	94	51	24	17	34	32	42	37	25	38	48	25	49	42	23	22	35	27	31	54	41	60	18	57	21	44	32	63	31	43	37	26	29	31	15	22	53	28	22
s2f_0000002027	0	0	0	0	0	0	0	0	0	0	0	0	0	0	0	0	0	0	0	0	0	0	0	0	0	0	0	0	0	0	0	0	0	0	0	0	0	0	0	0	0	0	1	0	0	0	0	0	0
s2f_0000002029	64	40	17	35	175	198	26	104	173	0	258	291	29	11	37	53	43	39	32	92	133	25	40	163	33	29	23	80	41	41	41	208	48	103	23	66	21	54	50	50	95	48	70	28	112	13	66	26	26
s2f_0000002003	0	0	0	0	0	0	0	1	0	0	0	0	0	0	0	0	0	0	0	0	0	0	0	0	0	0	0	0	0	0	0	0	0	0	0	0	0	0	0	1	0	0	0	0	0	0	0	0	0
s2f_0000002030	0	0	0	0	0	1	0	0	0	0	0	0	0	0	0	0	0	0	1	0	0	0	0	0	0	0	0	1	0	0	0	1	1	0	0	1	0	2	1	0	0	0	1	0	0	0	0	0	0
s2f_0000002031	3	6	0	5	11	5	4	5	3	0	3	1	1	1	0	0	1	3	3	4	5	2	1	3	2	0	0	5	1	4	1	1	0	2	3	2	3	5	1	1	1	4	3	0	0	1	3	5	2
s2f_0000002032	7	4	1	3	13	19	0	14	12	0	31	16	6	1	4	4	4	2	0	4	5	2	3	2	1	1	5	2	8	1	0	2	4	7	0	12	1	2	5	3	4	3	7	2	3	0	8	0	3
s2f_0000002034	0	0	0	0	0	0	0	0	0	0	0	0	0	0	0	0	0	0	0	0	0	0	0	0	0	0	0	0	0	0	0	0	0	0	0	0	0	0	1	0	0	0	0	0	0	0	0	0	0
s2f_0000002036	1	0	0	0	2	1	0	3	1	0	3	2	0	0	0	0	2	2	0	4	1	0	0	0	0	2	0	0	0	0	3	1	0	1	2	1	0	0	2	1	0	1	0	1	3	0	1	1	1
s2f_0000002037	0	0	0	0	0	0	0	0	0	0	0	0	0	0	0	0	0	0	0	0	0	0	0	0	0	0	0	0	0	0	0	0	0	0	0	0	0	0	0	0	0	0	0	0	0	0	0	0	0
s2f_0000002039	0	0	0	0	0	0	0	0	0	0	0	0	0	0	0	1	0	0	0	0	0	0	0	0	0	0	0	0	0	0	0	0	0	0	0	1	0	0	0	0	0	0	0	0	0	0	0	0	0
s2f_0000002004	0	0	1	0	1	6	0	1	0	0	2	1	0	1	0	1	1	2	0	0	0	0	0	1	0	2	2	0	0	0	0	0	1	1	1	0	0	1	0	0	0	0	0	1	0	0	0	0	0
s2f_0000002042	0	1	0	0	0	0	1	0	0	0	0	0	0	0	0	0	0	1	0	0	0	1	0	0	0	0	0	0	0	1	0	0	0	0	0	0	0	2	1	0	0	0	0	0	1	0	0	0	0
s2f_0000002043	25	32	8	33	133	109	30	44	40	0	84	65	21	9	37	34	21	38	29	44	46	22	38	33	10	26	22	21	32	22	28	51	24	44	26	42	17	58	27	36	33	20	30	15	4	17	48	21	16
s2f_0000002044	6	13	1	7	56	67	3	12	12	0	12	14	5	3	9	9	5	8	11	7	11	10	13	5	3	5	3	13	6	6	7	24	5	4	5	7	4	16	5	15	14	8	9	5	5	10	8	5	6
s2f_0000002045	2	2	1	2	6	7	0	7	7	0	15	5	0	1	3	4	5	1	3	5	7	1	2	25	4	0	2	5	1	2	2	30	1	4	1	3	1	2	7	5	4	1	1	3	12	2	1	1	1
s2f_0000002047	0	0	0	0	0	0	0	0	0	0	0	0	0	0	0	0	0	0	0	0	0	0	0	0	0	0	0	0	0	0	0	0	0	0	0	0	0	0	0	0	0	0	0	0	0	0	0	0	0
s2f_0000002048	0	0	0	0	0	0	0	0	1	0	0	0	0	0	0	1	0	0	0	0	0	0	0	0	0	0	0	0	0	0	0	0	0	0	0	0	1	0	0	0	0	0	0	0	0	0	0	0	0
s2f_0000002005	17	15	13	10	54	75	11	33	36	0	50	28	13	7	16	21	14	11	5	19	24	4	11	10	11	14	14	6	17	18	16	28	7	28	7	26	19	28	6	13	20	9	17	7	10	10	25	11	9
s2f_0000002051	0	0	0	0	0	0	0	0	0	0	0	0	0	0	0	0	0	0	0	0	1	0	0	1	0	0	0	0	0	0	0	0	0	0	0	0	0	0	0	0	0	0	1	0	0	0	0	0	0
s2f_0000002052	0	0	0	0	0	0	0	1	0	0	2	0	0	0	0	0	0	0	0	0	0	0	0	0	0	0	0	0	0	0	1	0	0	0	0	1	0	0	2	1	0	0	0	1	0	0	0	0	0
s2f_0000002056	0	0	0	0	0	0	0	0	0	0	0	0	0	0	0	0	0	0	0	0	0	0	0	0	0	0	0	0	0	1	0	0	0	0	0	0	0	1	0	0	0	0	0	0	0	0	0	0	0
s2f_0000002057	0	0	0	0	0	0	0	0	0	0	0	0	0	0	0	0	0	0	0	0	0	0	0	0	0	0	0	0	0	0	0	0	0	0	0	0	0	0	0	0	0	0	0	0	0	0	0	0	0
s2f_0000002058	0	0	0	0	0	0	0	1	0	0	0	1	0	0	0	1	0	0	0	0	0	0	0	0	0	0	0	0	0	0	0	0	0	0	0	1	1	0	0	0	1	0	0	1	0	0	0	0	1
s2f_0000002059	1	0	0	3	1	2	0	1	0	0	4	2	0	0	0	0	0	0	0	0	0	1	0	1	0	0	0	0	0	0	0	0	0	1	0	0	0	0	0	0	0	0	1	0	0	0	0	0	0
s2f_0000002006	1	0	0	0	0	0	0	0	1	0	0	0	0	0	0	1	1	0	0	0	0	0	0	0	0	0	0	1	0	0	0	0	1	0	0	1	0	0	0	0	0	0	0	0	0	0	1	0	0
s2f_0000002060	43	34	8	34	117	104	46	75	61	0	65	68	20	7	37	41	24	21	30	34	48	33	30	38	15	34	22	53	31	35	38	41	27	47	37	60	30	41	19	57	39	45	52	19	18	32	55	24	37
s2f_0000002061	12	13	13	9	122	106	3	31	24	0	83	37	9	13	6	10	22	7	10	15	10	2	7	42	8	13	17	6	15	17	8	8	6	24	8	22	23	28	10	5	14	2	5	10	6	5	15	7	7
s2f_0000002062	0	0	0	0	0	0	0	0	0	0	0	0	0	0	0	0	0	0	0	0	1	0	0	0	0	1	0	0	0	0	0	0	0	0	0	0	0	0	0	0	0	0	0	1	0	0	0	0	0
s2f_0000002063	1	0	0	0	2	3	0	3	0	0	2	0	1	2	1	0	2	0	1	1	1	0	0	2	0	0	1	1	2	1	1	0	2	0	2	0	0	1	0	0	0	1	2	0	1	2	0	0	1
s2f_0000002064	9	32	5	26	273	233	19	25	40	0	86	50	24	8	22	17	8	32	12	36	24	36	29	18	16	7	11	25	10	21	35	33	12	41	16	22	13	31	25	17	20	14	17	7	8	13	40	18	3
s2f_0000002065	0	0	0	0	0	0	0	0	0	0	0	0	0	0	0	0	0	0	0	0	0	0	0	0	0	0	0	0	0	0	0	0	0	0	0	0	0	0	0	0	0	0	0	0	0	0	0	0	0
s2f_0000002066	11	13	8	20	160	114	21	26	20	0	43	48	8	7	11	10	18	13	19	22	24	14	15	8	8	13	16	8	12	23	8	10	11	28	5	24	10	20	25	16	12	7	12	11	15	6	39	10	14
s2f_0000002067	1	0	0	1	0	0	0	0	3	0	3	2	0	0	0	0	0	1	2	1	0	0	0	0	0	0	0	1	0	0	0	0	0	1	0	0	0	0	0	0	1	1	0	0	0	0	1	0	0
s2f_0000002069	0	0	0	0	1	0	0	0	0	0	0	0	0	0	0	0	0	0	0	0	0	0	0	0	0	0	0	0	1	0	0	0	0	0	0	0	0	0	0	0	0	0	0	1	0	0	0	1	0
s2f_0000002071	0	0	1	0	0	1	0	0	0	0	0	0	0	0	0	0	0	0	0	0	0	0	0	0	0	0	0	1	0	0	0	0	1	0	0	1	0	1	0	0	0	0	0	0	0	0	0	0	0
s2f_0000002072	2	1	0	6	1	1	4	5	6	0	12	4	1	1	0	4	1	1	0	2	3	2	1	2	0	2	0	2	1	1	0	0	1	4	0	3	1	0	3	0	0	0	2	4	0	1	0	0	1
s2f_0000002073	4	8	1	11	8	30	4	16	9	0	18	18	1	3	2	6	6	10	10	10	9	5	8	6	3	5	4	6	8	11	9	5	5	17	1	7	10	6	5	7	4	10	10	2	6	10	9	6	5
s2f_0000002075	0	0	0	0	1	1	0	5	13	0	8	7	0	0	0	1	1	0	0	1	0	0	2	1	0	1	0	0	5	3	0	0	0	5	1	3	0	0	0	1	0	0	3	1	0	0	1	0	0
s2f_0000002076	10	34	5	18	76	90	24	52	36	0	103	81	27	6	15	23	13	35	18	41	40	28	27	35	9	21	19	23	20	35	21	36	12	43	21	17	16	26	10	28	25	8	23	14	9	14	31	22	18
s2f_0000002077	0	0	0	0	0	0	0	0	0	0	0	0	0	0	0	0	0	0	0	0	0	0	0	0	0	0	0	0	0	0	0	0	0	0	0	0	0	0	0	0	0	0	0	0	0	0	0	0	0
s2f_0000002078	0	0	0	0	0	0	0	0	0	0	0	0	0	0	0	0	0	0	0	0	0	0	0	0	0	0	0	0	0	0	0	0	0	0	0	0	0	0	0	0	0	0	0	0	0	0	1	0	0
s2f_0000002008	4	4	1	1	22	19	6	7	3	0	5	5	5	6	1	3	7	6	4	3	4	3	1	1	1	2	2	4	1	5	4	4	5	4	6	2	2	11	1	3	3	2	6	1	1	6	5	5	1
s2f_0000002080	0	0	0	0	0	0	0	0	0	0	0	1	0	0	0	0	0	0	0	0	0	0	0	0	0	0	0	0	0	0	0	0	0	0	0	0	0	0	0	0	0	0	0	0	0	0	0	0	0
s2f_0000002082	20	14	8	18	101	134	18	49	46	0	91	103	25	6	26	19	24	26	22	56	31	18	20	33	13	20	10	32	26	19	20	48	14	41	14	32	18	27	13	23	29	18	22	10	28	25	41	20	17
s2f_0000002083	0	0	0	0	0	0	0	0	0	0	0	0	0	0	0	0	0	0	0	0	1	0	0	0	0	0	0	0	0	0	0	0	0	0	0	0	0	0	0	0	0	0	0	0	0	0	0	0	0
s2f_0000002084	5	3	2	2	36	29	3	12	9	0	25	22	0	0	4	5	3	6	7	13	14	6	5	14	7	4	2	4	3	6	8	11	1	11	3	4	3	5	3	9	8	2	7	3	1	3	8	5	9
s2f_0000002085	0	0	0	0	8	2	1	3	1	0	0	0	1	1	0	0	0	0	2	0	0	0	0	0	2	0	1	0	3	0	0	1	0	0	0	0	0	0	0	0	0	0	1	0	0	1	0	0	0
s2f_0000002089	0	0	0	0	1	0	0	0	0	0	0	0	0	0	0	0	0	0	0	0	0	0	0	0	0	0	0	0	0	0	0	0	0	0	0	0	0	0	0	1	0	0	0	0	0	0	0	0	0
s2f_0000002009	0	1	0	3	8	9	2	2	1	0	2	4	1	0	0	1	1	3	1	0	0	0	2	1	0	2	1	0	3	2	1	1	0	3	0	1	1	0	0	1	1	1	1	1	1	4	0	3	0
s2f_0000002090	0	0	0	0	0	0	0	0	0	0	0	0	0	0	0	0	0	0	0	0	0	0	0	0	0	1	1	0	0	0	0	0	0	0	0	0	0	0	0	0	0	0	0	0	0	0	0	0	0
s2f_0000002091	21	34	9	67	30	118	18	94	155	0	215	329	36	13	53	69	20	44	13	107	25	34	46	17	11	32	12	54	10	42	54	25	20	71	9	95	21	35	32	39	31	32	22	5	13	24	59	12	29
s2f_0000002092	8	13	3	12	33	43	13	34	24	0	47	53	4	8	9	8	14	18	8	18	11	16	14	11	5	10	8	9	13	8	8	30	10	28	5	18	6	14	2	12	13	7	8	16	4	8	11	5	9
s2f_0000002095	0	0	0	0	0	0	0	0	0	0	0	1	0	0	0	0	0	0	1	1	0	0	0	0	0	0	0	0	0	0	0	0	0	0	1	0	0	0	0	0	1	0	0	0	0	0	0	0	0
s2f_0000002096	0	0	1	0	1	0	2	1	3	0	1	1	2	0	0	0	0	0	0	0	0	0	2	0	0	0	0	0	2	0	2	1	1	1	1	1	1	0	1	0	1	2	1	1	0	1	2	0	0
s2f_0000002098	20	22	13	23	122	164	19	42	48	0	106	84	23	17	10	30	19	27	10	41	43	19	32	21	10	14	12	16	19	29	22	30	11	47	18	30	16	39	22	23	26	17	18	21	26	12	34	28	7
s2f_0000004001	0	0	0	0	0	0	0	0	0	0	1	1	0	0	0	0	0	0	0	0	0	0	0	0	0	0	0	0	0	0	0	0	0	0	0	0	0	0	0	0	0	0	0	0	0	0	0	0	0
s2f_0000003134	1	0	0	1	0	0	0	3	1	0	0	0	0	0	2	0	2	1	1	0	1	0	1	1	1	1	1	0	0	0	2	2	0	0	0	0	0	0	0	0	1	0	0	0	0	0	1	0	0
s2f_0000004011	96	68	39	83	61	43	81	164	131	0	87	163	62	67	58	114	89	50	79	66	87	36	89	84	33	102	63	81	91	71	70	105	101	85	68	132	93	56	74	107	131	80	69	72	57	83	80	51	87
s2f_0000004012	32	8	94	67	90	27	13	154	20	0	13	8	49	117	117	65	33	37	60	1	25	39	15	45	71	19	154	71	62	5	28	137	47	46	16	48	110	103	10	53	24	56	67	78	21	21	0	13	41
s2f_0000004022	0	0	1	0	0	0	0	3	4	0	0	3	2	1	0	1	0	0	0	0	1	0	0	0	0	0	1	0	1	0	0	0	0	1	0	0	0	0	1	0	0	1	0	0	0	1	0	0	0
s2f_0000004023	8	17	2	7	7	19	3	19	16	0	30	19	6	9	6	6	2	12	8	11	5	11	15	9	6	2	5	8	6	5	5	11	1	12	7	5	11	14	6	3	7	5	10	4	3	4	10	8	1
s2f_0000004026	6	37	1	1	1	0	2	32	34	0	64	57	12	7	19	8	23	40	15	8	24	3	1	3	2	16	7	17	24	29	13	23	0	24	1	41	21	7	11	4	11	0	6	1	8	1	30	4	20
s2f_0000004028	0	0	0	0	4	4	1	2	3	0	3	2	1	0	3	0	3	0	0	0	2	0	0	0	0	0	0	0	0	0	0	0	5	0	3	1	1	0	0	0	0	0	1	0	1	1	2	1	1
s2f_0000004003	1	0	0	0	0	3	0	3	2	0	7	25	0	1	0	1	1	0	0	2	1	2	0	0	0	0	1	1	1	0	0	11	4	2	0	0	0	3	0	0	1	0	0	0	1	1	0	3	2
s2f_0000004037	2	1	0	1	3	5	1	3	6	0	4	3	1	0	3	1	2	3	0	2	2	1	2	1	1	1	2	0	0	0	0	0	0	1	2	4	0	1	3	0	1	1	0	1	2	8	0	0	1
s2f_0000004004	0	0	0	0	0	0	0	0	0	0	0	0	0	0	0	0	0	0	0	0	1	0	0	0	0	0	0	0	0	0	0	0	0	0	0	0	0	0	0	0	0	0	0	0	0	0	0	0	0
s2f_0000004043	37	42	22	40	58	106	194	141	69	0	84	188	52	40	47	48	46	39	126	50	113	66	50	47	33	151	34	68	46	49	120	50	44	69	138	74	45	51	34	117	153	45	59	39	31	40	41	133	94
s2f_0000004044	0	2	0	2	2	4	0	1	1	0	0	0	0	0	0	2	0	0	0	0	1	0	3	1	0	2	1	2	0	2	1	0	0	1	0	1	2	6	1	0	1	1	0	1	1	1	1	0	1
s2f_0000004045	356	65	111	459	87	1459	20	420	542	0	851	889	69	54	121	235	137	171	129	254	107	312	56	210	111	54	214	257	95	51	93	249	277	429	402	85	77	265	136	138	178	46	152	34	98	124	74	77	125
s2f_0000004047	0	0	0	0	0	0	0	2	0	0	1	2	0	0	0	0	2	0	0	1	0	0	0	1	0	0	0	0	1	0	2	0	1	0	0	1	0	0	0	0	0	1	0	0	0	2	0	0	1
s2f_0000004050	0	0	0	0	0	0	0	0	0	0	0	0	0	0	0	0	0	0	0	0	0	0	0	0	0	0	0	0	0	0	0	0	0	0	0	0	0	0	0	0	0	0	0	0	0	0	0	0	0
s2f_0000004057	0	0	0	0	0	0	0	0	0	0	0	0	0	0	0	0	0	0	0	0	0	0	0	0	0	0	0	0	0	0	0	0	0	0	0	0	0	0	0	0	0	0	0	0	0	0	0	0	0
s2f_0000004006	0	0	0	0	0	0	0	0	1	0	0	0	0	0	0	0	0	0	0	0	0	0	0	0	0	0	0	0	0	0	0	0	0	0	0	1	0	0	0	0	0	0	0	0	0	0	0	0	0
s2f_0000004065	0	0	0	0	1	0	1	0	0	0	1	0	0	0	0	1	0	0	0	0	0	0	0	0	0	0	0	0	1	0	0	0	1	0	1	0	0	0	0	0	0	0	0	0	0	0	0	0	0
s2f_0000004007	0	0	0	0	0	0	0	0	0	0	0	0	0	0	0	0	0	0	0	0	0	0	0	0	0	0	0	0	0	0	0	0	0	0	0	0	0	0	0	0	0	0	0	0	0	0	0	0	0
s2f_0000004070	0	0	0	1	0	1	0	2	0	0	1	3	2	0	0	0	0	0	2	0	0	0	0	0	0	0	0	0	0	0	0	1	0	0	0	0	0	0	0	0	0	0	0	0	1	0	0	0	0
s2f_0000004071	835	680	277	976	688	813	804	1751	796	0	758	744	811	510	646	786	802	668	762	623	724	701	615	931	424	656	760	914	720	690	705	893	634	886	812	852	654	727	636	943	834	887	656	528	512	639	705	470	761
s2f_0000004073	26	14	8	6	10	152	14	97	25	0	65	129	18	12	21	29	32	19	22	32	18	7	20	8	12	19	13	8	26	16	30	50	6	38	61	18	16	40	33	13	19	17	15	10	25	50	22	16	16
s2f_0000004083	6	12	5	3	6	17	11	43	22	0	46	77	0	2	5	3	7	19	12	8	3	3	9	5	8	15	7	12	14	15	12	3	5	34	12	25	11	5	6	2	1	1	1	9	9	15	18	16	17
s2f_0000004086	0	0	2	5	3	6	12	0	0	0	0	17	0	0	0	6	7	0	0	12	11	0	0	0	1	1	9	0	0	10	1	0	0	14	9	0	0	0	0	6	0	0	0	14	4	0	7	0	0
s2f_0000004087	1	3	3	6	4	7	11	13	16	0	24	19	7	0	3	4	4	5	10	13	9	7	3	1	4	5	1	3	3	5	0	10	2	5	7	7	1	11	5	7	2	4	7	3	3	3	15	7	2
s2f_0000004089	65	112	32	120	256	369	103	192	78	0	184	113	49	32	62	76	81	130	81	106	61	101	85	59	29	51	60	65	58	76	77	90	58	184	52	76	61	93	34	102	88	75	72	51	30	59	141	50	37
s2f_0000004091	26	40	11	34	116	171	31	90	63	0	129	60	32	36	30	37	50	58	36	68	43	31	50	34	22	17	26	35	16	54	25	63	21	67	49	44	29	72	37	41	29	36	42	18	26	32	63	51	17
s2f_0000005001	179	234	108	280	262	287	192	461	421	0	613	572	219	135	222	221	214	252	188	369	258	226	224	227	129	191	156	224	307	220	210	232	156	344	186	281	189	290	182	221	209	211	248	166	129	183	361	193	179
s2f_0000005012	0	0	0	0	0	0	0	0	0	0	0	0	0	0	0	0	0	0	0	0	0	0	0	0	0	0	0	0	0	0	0	0	0	0	0	0	0	0	0	0	0	0	0	0	0	0	0	0	0
s2f_0000005015	4	2	3	18	0	0	1	14	12	0	9	10	10	6	11	4	2	3	8	3	5	2	10	25	1	10	2	6	18	2	0	5	2	10	4	7	11	4	9	9	9	4	1	7	6	8	0	5	5
s2f_0000005016	191	169	57	224	734	855	219	336	150	0	227	117	190	159	193	195	190	304	211	158	174	208	168	247	53	143	129	184	104	205	177	259	135	196	197	182	134	181	132	332	156	115	107	109	128	155	203	136	141
s2f_0000005021	1618	913	493	1213	460	484	1085	3155	1674	0	1004	1627	1248	819	1296	1585	985	1024	1748	972	1363	867	998	1257	667	1293	1258	1140	1213	916	870	1103	951	1149	1495	1504	1393	1101	951	1270	1434	1326	1537	1049	886	1203	913	845	1398
s2f_0000005032	0	0	0	0	0	0	0	0	0	0	0	0	0	0	0	0	0	0	0	0	0	0	0	0	0	0	0	0	0	0	0	0	0	0	0	0	0	0	0	0	0	0	0	0	0	0	0	0	0
s2f_0000005035	40	16	12	26	1	3	24	57	27	0	15	24	31	11	28	28	33	35	31	21	26	16	23	27	11	20	15	30	12	31	19	25	21	17	30	26	17	20	21	17	17	15	19	15	14	14	25	19	15
s2f_0000005036	0	0	0	0	0	0	0	0	0	0	0	0	0	0	0	0	0	0	0	0	0	0	0	0	0	0	0	0	0	0	0	0	0	0	0	0	0	0	0	0	0	0	0	0	0	0	0	0	0
s2f_0000005038	332	251	101	282	696	740	315	572	280	1	307	271	224	227	289	313	286	301	352	193	272	235	224	351	127	236	301	258	203	273	250	281	209	323	333	278	235	268	175	468	299	246	239	206	176	229	246	247	220
s2f_0000005039	2836	2084	1083	2588	3209	4659	2487	5705	2065	0	1405	1801	2188	2415	2389	2268	2357	2763	2895	1545	2920	2635	2081	2917	1431	2300	2595	2209	2570	2087	2149	2755	2135	2778	3170	2234	2432	1760	2139	2822	2574	2856	2265	1802	1798	2401	2037	1888	2617
s2f_0000005040	917	649	335	790	324	449	706	1820	1086	2	875	1209	720	536	811	825	695	726	1010	622	872	695	669	805	448	711	789	836	819	633	663	745	752	848	974	898	903	770	588	952	990	934	886	707	639	712	762	616	892
s2f_0000005045	733	746	272	887	1486	1931	719	1711	954	1	823	1035	632	546	723	760	653	864	779	686	789	909	716	816	461	689	620	638	785	678	702	780	639	879	739	826	793	657	575	950	831	785	764	681	542	609	701	604	807
s2f_0000005049	47	20	13	24	3	4	24	68	41	0	22	30	49	12	32	42	34	22	58	23	34	20	21	33	11	35	26	34	27	29	25	33	32	25	42	30	25	24	21	20	34	24	28	26	21	23	33	21	45
s2f_0000005050	324	234	141	319	532	577	248	758	314	0	233	360	250	235	375	320	247	315	370	209	317	285	224	310	143	297	292	293	300	242	206	310	252	284	311	343	275	272	235	348	378	252	327	235	219	243	232	189	320
s2f_0000005051	6	6	2	9	42	40	5	17	15	0	18	22	2	5	5	8	2	6	13	15	9	7	3	10	2	4	11	10	8	8	7	7	5	9	5	10	4	8	5	7	3	3	3	3	7	2	10	6	2
s2f_0000005053	553	489	167	530	499	707	439	1272	608	0	658	602	562	513	684	714	626	680	634	550	820	541	446	599	324	613	611	493	490	513	549	453	417	610	771	590	495	594	494	461	610	661	482	521	428	564	584	465	549
s2f_0000005060	497	378	197	451	574	833	458	1237	475	1	334	418	534	455	664	517	427	442	445	346	514	403	317	498	204	549	467	397	466	443	392	449	488	480	583	401	442	480	479	733	495	478	441	458	389	468	343	296	516
s2f_0000005063	36	32	12	35	26	36	29	80	51	0	51	39	37	17	37	39	36	40	51	34	20	27	27	59	11	35	33	28	29	37	30	34	27	37	28	37	34	32	24	34	42	33	27	33	23	33	36	28	30
s2f_0000005008	27	65	24	84	289	333	43	95	61	0	160	94	43	42	56	62	81	84	31	108	37	81	75	69	47	36	18	44	30	42	51	67	20	97	40	27	43	99	46	55	28	26	40	24	17	41	105	75	19
s2f_0000006012	4	8	2	9	25	25	19	11	13	0	25	45	12	2	4	3	5	5	8	16	14	11	6	9	4	10	3	9	22	4	4	13	14	11	8	8	9	3	3	11	7	4	5	10	2	3	15	5	2
s2f_0000006013	80	58	22	68	290	303	66	100	72	0	131	81	44	40	49	49	51	87	70	81	69	67	54	58	24	58	47	51	49	74	58	65	32	99	68	46	47	56	38	92	56	39	58	39	28	50	68	60	46
s2f_0000006015	16	48	12	41	197	228	38	65	74	0	194	81	26	24	35	42	61	41	25	69	39	38	74	31	10	26	23	37	41	52	42	46	20	67	19	40	22	46	11	49	23	38	31	18	29	15	56	28	15
s2f_0000006018	856	1362	384	1325	1023	1045	1215	2491	2734	2	5363	4722	1378	592	913	1125	1131	1418	1283	2051	1729	1368	1431	1197	722	1116	835	1476	1220	1541	1249	1512	741	2229	1135	1766	872	1707	1096	1398	1345	844	1300	796	607	979	2333	1190	951
s2f_0000006002	1175	1333	443	1478	3048	3733	1308	3147	1711	1	2198	2143	1009	899	1306	1172	1295	1514	1227	1510	1351	1457	1324	1371	602	1159	1379	1207	1192	1404	1201	1622	837	1815	1373	1503	1087	1330	980	1540	1278	989	1154	1002	794	1143	1338	1093	850
s2f_0000006020	92	117	35	129	153	325	87	240	218	0	364	349	96	43	85	93	77	105	129	199	99	90	85	116	41	94	61	127	76	134	75	115	86	220	96	121	76	117	76	122	101	60	84	73	68	66	119	99	44
s2f_0000006021	5	5	1	6	9	10	4	27	25	0	34	25	0	2	5	11	4	5	4	12	13	6	5	6	1	11	0	7	6	19	2	1	4	11	5	11	7	7	9	4	4	5	4	6	2	6	5	6	8
s2f_0000006025	5557	2570	1373	3129	1629	1480	3684	9816	4394	1	2614	4421	3542	2751	4301	3856	2797	2919	5416	2437	4421	2163	2692	3509	1835	3796	4305	3719	3585	2787	2148	3230	3231	3112	4977	4458	3964	2823	2979	4633	4440	3634	4297	3595	2761	3858	2434	2528	4519
s2f_0000006027	22	19	4	25	30	24	23	40	27	0	51	69	29	8	9	22	7	4	20	23	18	19	23	9	4	21	10	24	17	19	17	21	27	31	20	38	18	12	7	23	18	13	12	25	13	10	29	9	21
s2f_0000006028	0	5	0	1	3	8	0	4	1	0	4	3	10	0	1	0	1	1	3	0	1	1	0	0	1	0	0	0	0	0	2	1	0	2	0	2	1	0	1	1	1	1	3	0	0	3	0	0	2
s2f_0000006029	10	4	1	5	3	3	3	19	20	0	22	14	4	3	2	7	6	3	9	5	10	6	3	5	3	10	2	6	8	8	4	7	8	4	1	11	2	3	1	5	6	2	15	11	2	4	3	4	5
s2f_0000006003	82	66	25	78	105	124	77	306	265	0	379	524	81	48	90	106	60	75	85	137	126	94	88	64	46	88	62	103	100	98	92	122	67	192	80	145	107	85	66	106	133	72	112	94	66	75	120	63	72
s2f_0000006030	2	2	1	2	1	4	2	4	6	0	13	9	1	2	2	3	3	2	6	5	2	1	1	3	1	5	2	0	1	0	0	4	3	7	1	2	3	1	1	1	1	2	1	0	2	2	3	2	2
s2f_0000006033	5	10	8	9	15	14	12	52	9	0	52	17	15	10	5	10	25	23	5	15	15	6	8	9	8	8	10	11	13	9	6	19	6	20	14	35	4	8	23	30	11	11	7	12	14	5	14	17	5
s2f_0000006034	811	365	228	593	345	398	633	1461	605	0	387	604	633	402	837	601	551	500	830	453	690	369	531	693	282	624	732	667	538	489	438	509	569	469	750	711	733	614	514	784	818	652	632	575	494	485	462	468	575
s2f_0000006035	55	90	18	78	43	52	49	136	125	1	147	215	65	46	85	68	78	86	62	106	91	83	86	58	40	57	57	71	62	79	62	63	33	94	65	91	58	87	59	53	68	79	83	37	34	56	91	42	66
s2f_0000006036	34	98	21	99	166	207	53	151	239	1	530	319	69	21	31	39	54	65	51	165	68	76	82	69	27	57	25	82	76	88	54	73	28	179	61	87	42	83	52	109	44	59	64	47	34	51	143	52	35
s2f_0000006004	283	200	111	191	145	159	247	695	413	1	356	596	241	137	300	289	189	185	331	255	301	180	213	250	135	289	306	327	312	220	174	232	258	278	250	378	316	253	244	246	319	267	325	247	203	228	237	184	291
s2f_0000006040	185	245	64	310	525	942	291	440	471	0	406	359	203	185	396	291	241	353	227	208	211	342	197	325	162	163	154	166	155	219	288	398	143	412	196	236	203	241	172	215	205	230	238	275	174	172	239	132	161
s2f_0000006041	1450	1169	566	1403	925	1113	1100	3548	2310	0	3645	3006	1323	863	1852	1284	1124	1345	1520	1841	1902	1065	1208	1420	739	1198	1117	1204	1455	1181	1089	1350	988	1716	1539	1973	1217	1982	1177	1568	1444	1164	1554	995	989	1436	1348	1268	1280
s2f_0000006044	14	54	14	53	280	312	53	43	33	0	59	29	34	16	25	14	34	59	44	56	39	57	41	50	21	28	33	64	21	48	51	54	19	47	34	59	29	42	19	54	32	21	36	20	23	30	76	43	15
s2f_0000006043	12	6	4	11	13	12	9	26	8	0	9	10	8	6	6	3	10	7	8	11	10	6	8	11	3	10	6	5	9	5	9	5	10	15	7	11	5	2	6	14	8	4	8	2	4	4	8	2	11
s2f_0000006046	2	5	0	2	7	4	3	10	16	0	37	33	2	0	5	5	0	5	4	9	3	4	1	2	1	4	3	5	4	3	5	0	4	5	7	5	7	5	8	6	7	7	9	2	2	2	6	2	4
s2f_0000006047	2560	2385	1023	3501	1357	1452	2872	7368	4919	1	4925	4920	3120	2312	3450	3152	3478	3925	3130	3662	4095	3101	2676	3067	2112	2867	2545	2735	2755	3161	2753	2635	2000	3602	3737	3276	2830	5168	2742	3244	3345	3219	2785	2841	2228	3319	3214	2712	2753
s2f_0000006005	31	24	8	22	35	58	21	55	42	0	22	40	24	26	33	33	26	26	27	17	33	19	18	17	12	30	19	26	31	30	18	20	12	43	33	34	14	19	16	39	17	22	20	21	13	26	38	23	26
s2f_0000006050	1000	1387	670	1926	1555	1600	1166	2933	1957	1	1927	1939	1298	996	1648	1439	1564	2111	1287	1503	1756	1516	1346	1479	684	1249	1175	1285	1388	1489	1421	1434	982	1818	1310	1476	1416	2179	1218	1787	1478	1228	1205	908	783	1406	1605	1480	1174
s2f_0000006055	38	22	5	26	41	61	21	75	55	0	174	166	23	14	23	28	29	45	28	65	26	28	36	22	8	29	25	31	32	39	26	40	17	71	22	44	26	21	15	40	34	21	34	21	17	26	53	22	21
s2f_0000006056	1808	933	603	1431	776	880	1452	3184	1725	2	1200	1331	1378	1060	1447	1484	1501	1658	1633	935	1580	1277	1108	1507	636	1318	1276	1334	1117	1025	1136	1510	1004	1596	1428	1404	1348	1784	1125	1481	1687	1242	1442	901	896	1375	1177	1237	1384
s2f_0000006058	414	419	161	429	41	34	384	1039	824	0	815	960	497	232	396	398	456	470	416	558	599	491	463	540	279	394	376	488	484	431	492	485	336	549	346	697	490	477	400	543	374	410	436	359	310	390	478	367	480
s2f_0000006059	2	3	0	3	0	0	0	3	2	0	4	2	2	1	1	3	1	3	0	2	1	1	2	0	2	3	1	6	2	0	0	0	0	3	1	1	3	3	2	5	0	3	5	0	0	1	0	2	3
s2f_0000006006	13	21	4	21	90	52	40	23	19	0	81	42	25	11	16	13	31	19	15	33	14	23	16	15	5	17	6	16	15	30	16	39	18	23	10	22	10	8	13	27	26	10	7	7	9	16	25	6	11
s2f_0000006063	29	13	8	16	31	38	38	46	23	0	90	81	28	14	22	6	20	29	16	43	42	18	26	31	3	19	13	15	22	20	11	31	23	11	24	17	21	10	12	9	14	25	13	30	13	19	26	6	19
s2f_0000006064	22	32	3	42	50	51	39	54	30	0	58	54	21	12	18	26	30	27	27	29	29	32	29	26	12	26	20	26	21	47	25	46	23	52	30	24	30	29	24	23	24	26	16	24	22	14	48	35	25
s2f_0000006007	576	435	139	382	188	206	471	1398	1283	0	1151	2214	475	226	385	584	298	302	626	502	610	360	442	434	251	528	330	530	683	375	395	522	519	783	398	867	555	295	440	507	715	621	728	518	363	402	517	262	501
s2f_0000006066	0	0	0	0	0	0	0	0	0	0	0	3	0	0	0	0	0	0	0	0	0	0	0	0	0	0	0	0	0	0	0	0	0	0	0	0	0	0	0	0	0	0	0	0	0	0	0	0	0
s2f_0000007016	345	170	144	131	501	731	187	942	244	0	151	396	185	169	156	220	227	198	215	109	406	175	162	312	117	397	354	189	230	277	140	191	210	246	285	302	233	188	131	295	315	209	288	309	205	247	145	150	217
s2f_0000007019	10	13	1	14	45	54	7	19	12	0	12	19	13	5	12	13	16	10	14	14	13	6	16	20	4	4	10	10	1	7	9	12	11	17	5	9	10	7	12	7	5	4	6	3	5	7	7	5	6
s2f_0000007020	53	55	24	61	169	210	78	119	51	0	84	49	50	43	35	50	60	70	37	58	49	69	57	60	25	36	34	45	32	64	52	50	28	87	45	55	45	53	17	47	40	28	45	57	39	50	53	70	19
s2f_0000007025	0	0	0	0	0	0	0	0	0	0	0	0	0	0	0	0	0	0	0	0	0	0	0	0	0	0	0	0	0	0	0	0	0	0	0	0	0	0	0	0	0	0	0	0	0	0	0	0	0
s2f_0000007024	0	0	0	0	0	0	0	0	0	0	0	0	0	0	0	0	0	0	0	0	0	0	0	0	0	0	0	0	0	0	0	0	0	0	0	0	0	0	0	0	0	0	0	0	0	0	0	0	0
s2f_0000007021	0	0	0	0	0	0	0	0	0	0	0	0	0	0	0	0	0	0	0	0	0	0	0	0	0	0	0	0	0	0	0	0	0	0	0	0	0	0	0	0	0	0	0	0	0	0	0	0	0
s2f_0000007026	347	221	136	285	590	609	347	719	277	0	185	258	272	248	257	331	243	332	357	210	330	294	275	316	151	389	359	322	301	263	237	286	263	325	328	325	438	239	210	317	467	316	293	319	231	357	214	235	385
s2f_0000007027	0	0	0	0	0	0	0	0	0	0	0	0	0	0	0	0	0	0	0	0	0	0	0	0	0	0	0	0	0	0	0	0	0	0	0	0	0	0	0	0	0	0	0	0	0	0	0	0	0
s2f_0000007003	322	194	138	359	668	678	243	820	360	0	243	374	306	250	323	308	331	309	361	273	351	356	232	414	143	324	396	268	234	346	286	286	300	328	474	343	410	247	245	321	374	349	252	365	304	326	217	211	381
s2f_0000007030	102	79	43	124	659	405	95	211	158	0	158	102	75	73	94	97	106	138	142	103	98	158	91	126	37	97	176	102	75	94	74	129	117	120	94	105	92	103	56	283	101	75	140	128	58	75	145	149	71
s2f_0000007031	255	109	100	112	127	251	96	305	37	0	41	115	50	184	75	61	83	222	31	120	290	100	78	174	75	314	130	149	233	109	30	111	75	167	178	108	128	54	27	57	91	172	123	89	291	141	104	47	95
s2f_0000007034	232	144	78	216	284	236	285	466	183	0	137	244	200	147	191	300	211	200	207	159	212	192	202	277	128	227	254	178	256	260	193	261	218	221	257	239	221	195	176	288	261	288	247	187	162	205	164	220	187
s2f_0000007038	488	257	173	391	1034	1259	328	1082	284	0	247	363	382	183	570	383	356	449	408	224	316	283	258	498	205	423	415	292	370	320	275	499	241	427	333	355	370	439	268	429	434	373	305	301	296	330	281	213	334
s2f_0000007036	0	0	0	0	0	0	0	0	0	0	0	0	0	0	0	0	0	0	0	0	0	0	0	0	0	0	0	0	0	0	0	0	0	0	0	0	0	0	0	0	0	0	0	0	0	0	0	0	0
s2f_0000007004	311	266	113	349	737	917	297	610	247	0	312	286	263	215	264	274	273	325	309	224	270	281	258	316	120	250	295	240	189	263	229	325	226	324	321	235	251	283	200	457	305	222	300	224	148	272	229	211	227
s2f_0000007042	0	0	0	0	0	1	0	0	0	0	0	0	0	1	0	0	0	0	0	0	0	0	0	0	0	0	0	0	0	0	0	0	0	0	0	0	0	0	0	1	0	0	0	0	0	1	0	0	0
s2f_0000007043	1555	876	427	1234	2673	3301	1292	2470	890	0	424	585	1037	982	1219	1112	940	1039	1413	614	1141	945	933	1018	531	1153	1230	949	952	890	961	1112	1108	1028	1177	1050	1075	1062	863	1639	1418	1125	1062	949	727	924	875	814	1049
s2f_0000007044	11	8	8	12	61	84	17	13	17	0	15	9	2	12	9	4	10	14	8	12	6	4	7	17	0	13	12	17	1	8	12	26	5	26	2	16	1	18	4	9	12	13	5	10	12	5	11	12	4
s2f_0000007045	0	0	0	0	0	0	0	0	0	0	0	0	0	0	0	0	0	0	0	0	0	0	0	0	0	0	0	0	0	0	0	0	0	0	0	0	0	0	0	0	0	0	0	0	0	0	0	0	0
s2f_0000007046	148	193	46	220	541	659	171	353	167	0	187	205	139	128	145	143	175	195	194	152	164	221	162	164	90	155	170	159	117	173	150	199	149	230	177	183	135	153	120	226	185	139	132	140	111	149	194	151	135
s2f_0000007047	0	0	0	0	0	0	0	0	0	0	0	0	0	0	0	0	0	0	0	0	0	0	0	0	0	0	0	0	0	0	0	0	0	0	0	0	0	0	0	0	0	0	0	0	0	0	0	0	0
s2f_0000007049	29	30	5	99	59	69	26	52	62	0	58	48	24	22	18	36	29	48	52	36	33	35	17	28	16	18	27	30	40	28	42	27	24	32	34	39	26	20	22	43	44	16	23	19	24	20	27	24	19
s2f_0000007055	0	0	0	0	0	0	0	0	0	0	0	0	0	0	0	0	0	0	0	0	0	0	0	0	0	0	0	0	0	0	0	0	0	0	0	0	0	0	0	0	0	0	0	0	0	0	0	0	0
s2f_0000007051	0	0	0	0	0	0	0	0	0	0	0	0	0	0	0	0	0	0	0	0	0	0	0	0	0	0	0	0	0	0	0	0	0	0	0	0	0	0	0	0	0	0	0	0	0	0	0	0	0
s2f_0000007058	0	0	0	0	0	0	0	0	0	0	0	0	0	0	0	0	0	0	0	0	0	0	0	0	0	0	0	0	0	0	0	0	0	0	0	0	0	0	0	0	0	0	0	0	0	0	0	0	0
s2f_0000007006	463	261	89	456	809	904	368	615	273	0	141	178	315	283	315	327	354	400	419	180	237	326	261	317	113	278	323	287	215	299	253	305	270	369	441	244	251	280	303	378	373	260	273	219	198	322	274	296	279
s2f_0000007066	0	0	0	0	0	0	0	0	2	0	0	2	0	0	0	0	0	0	0	0	1	0	0	0	0	0	0	0	0	0	0	0	0	0	0	0	0	0	0	0	1	0	0	0	0	0	0	0	0
s2f_0000007060	0	0	0	0	0	0	0	0	0	0	0	0	0	0	0	0	0	0	0	0	0	0	0	0	0	0	0	0	0	0	0	0	0	0	0	0	0	0	0	0	0	0	0	0	0	0	0	0	0
s2f_0000009001	84	100	23	113	330	347	100	202	235	0	451	276	64	49	55	87	90	129	88	170	122	137	134	117	44	86	54	98	98	154	91	136	57	214	94	135	71	112	73	116	92	55	97	71	38	59	186	90	69
s2f_0000009010	37	32	34	75	54	63	117	213	131	0	147	173	79	29	196	69	36	83	50	68	43	58	67	57	14	83	49	57	48	56	49	53	49	101	50	93	71	118	58	129	52	77	56	77	40	51	58	69	54
s2f_0000009011	97	143	44	129	117	134	137	252	137	0	200	232	110	80	139	96	109	143	102	86	132	106	78	135	48	116	100	115	112	125	93	127	70	152	100	119	100	133	60	154	75	88	85	112	58	78	122	130	93
s2f_0000009012	125	143	33	155	214	300	153	278	160	0	147	321	114	68	120	117	128	93	179	108	115	136	83	130	36	84	92	158	77	111	124	167	115	215	108	140	89	78	78	127	130	88	118	109	40	67	116	84	82
s2f_0000009014	250	314	107	339	698	848	239	737	831	0	1275	727	279	133	293	318	276	445	249	536	405	352	350	310	175	277	221	292	283	291	261	346	174	584	260	346	217	463	270	423	266	200	320	158	171	244	521	373	223
s2f_0000009016	129	174	64	207	1334	1711	149	373	221	0	412	313	152	105	143	143	192	263	139	284	207	154	166	181	68	146	114	142	126	165	123	234	112	265	163	170	103	303	78	154	103	109	139	93	85	134	193	231	96
s2f_0000009018	315	222	110	234	260	289	233	568	407	0	302	565	229	151	231	249	210	216	371	262	254	271	147	221	109	233	214	386	229	178	198	266	245	325	211	362	198	152	173	273	281	234	300	224	141	168	208	203	226
s2f_0000009002	7	8	4	11	21	19	5	19	12	0	38	25	7	2	6	8	11	15	10	23	12	14	12	8	1	10	7	12	10	14	11	17	8	23	3	16	6	5	9	10	10	3	6	6	6	7	15	7	4
s2f_0000009020	0	0	0	0	0	0	0	0	1	0	0	0	0	0	0	0	0	0	0	0	0	0	0	0	0	0	0	0	0	0	0	0	0	0	0	0	0	0	0	0	0	0	0	1	0	0	0	0	0
s2f_0000009021	0	0	0	0	0	0	0	1	0	0	0	0	0	0	0	0	0	0	0	0	0	0	0	0	0	0	0	0	0	0	0	0	0	0	0	0	0	0	0	0	0	0	0	0	0	0	0	0	0
s2f_0000009022	591	392	158	457	68	80	463	1143	663	0	566	734	407	329	453	442	498	475	515	442	564	417	355	484	250	461	416	434	415	402	390	509	338	629	551	521	408	455	386	430	474	436	465	326	273	469	466	380	493
s2f_0000009023	52	66	32	78	273	343	59	145	81	0	109	142	58	43	53	57	52	60	85	108	62	80	43	50	26	48	55	101	48	71	56	84	52	85	44	72	52	35	45	53	80	52	40	49	21	41	75	39	47
s2f_0000009028	1850	1268	568	1799	2981	3687	1450	3277	1444	3	1102	1561	1351	1473	1986	1375	1219	1462	1805	1136	1540	1434	1129	1374	853	1289	1469	1351	1511	1253	1162	1493	1332	1535	1668	1749	1204	1377	1315	1903	1670	1446	1578	1111	1130	1356	1205	915	1524
s2f_0000009031	1	0	0	0	0	0	0	0	0	0	0	0	0	0	0	0	0	0	1	0	0	0	0	0	0	0	0	0	0	0	0	0	0	0	0	0	0	0	0	1	0	0	0	0	0	0	0	0	0
s2f_0000009032	937	717	346	882	799	867	778	2245	1616	0	1511	1923	993	574	1126	811	731	857	1066	965	1016	840	787	779	428	915	802	1025	857	786	838	808	697	1172	905	1191	963	956	783	1022	1029	871	1008	756	659	891	843	701	998
s2f_0000009033	210	221	108	233	406	422	241	704	396	0	498	659	181	110	216	243	172	220	277	246	248	175	178	238	64	206	162	256	250	175	197	276	172	335	190	299	212	221	161	261	226	168	209	185	130	159	218	149	181
s2f_0000009035	1714	809	367	1044	2139	1453	1385	2692	1576	1	1060	1452	1126	726	1310	1263	795	1056	1735	837	1115	716	1100	1202	454	1290	1386	1258	985	859	660	1049	831	1082	1290	1192	1076	920	737	982	1486	1011	1300	849	741	1051	855	1031	1084
s2f_0000009039	625	497	216	647	119	130	533	1473	933	0	865	1156	571	402	617	622	568	570	614	602	757	570	512	680	362	652	524	576	638	560	501	590	446	667	646	772	590	608	504	684	716	592	666	470	450	513	613	462	664
s2f_0000009041	169	229	60	273	517	574	188	390	326	0	523	466	115	98	205	194	171	267	174	337	195	254	222	195	115	133	123	149	160	172	204	353	105	324	134	208	108	256	139	225	155	162	192	133	94	151	213	150	129
s2f_0000009042	1	2	0	0	0	3	1	7	3	0	1	4	2	0	0	1	4	2	2	3	4	1	0	2	0	0	1	2	2	5	1	3	3	4	5	1	4	0	0	0	3	0	0	1	1	5	3	2	1
s2f_0000009046	375	200	105	400	459	813	254	517	251	1	334	471	233	149	228	345	319	483	472	358	205	346	242	354	150	319	349	304	224	218	320	218	160	528	263	265	322	332	199	339	333	229	222	198	170	337	260	184	220
s2f_0000009047	60	47	19	67	98	84	75	186	71	0	68	112	49	32	71	69	55	36	76	53	68	80	41	91	25	71	54	90	66	55	33	108	76	75	65	100	71	45	36	41	64	50	68	62	45	33	41	35	55
s2f_0000009048	352	317	156	434	931	1116	399	782	455	0	499	462	311	240	470	315	380	383	404	364	456	295	352	424	205	338	356	343	352	335	321	450	245	382	374	413	348	443	265	473	315	270	344	271	225	317	352	375	392
s2f_0000009049	160	139	51	192	423	458	120	280	146	0	246	203	104	113	101	128	143	187	92	182	131	157	138	157	42	113	112	135	99	153	96	167	76	170	140	134	107	132	72	152	110	79	97	93	88	107	181	177	88
s2f_0000009005	465	805	297	1133	1299	1433	624	1092	786	1	968	740	494	471	428	597	962	1372	465	873	567	933	851	1104	365	448	615	626	557	731	855	945	463	1010	622	590	546	1110	451	947	569	460	594	349	370	525	942	1036	501
s2f_0000009053	493	433	239	504	280	260	566	889	584	1	551	478	528	330	375	681	515	589	473	496	469	577	435	571	357	540	596	577	484	460	556	413	463	591	365	519	510	541	395	669	731	566	814	409	376	447	515	532	369
s2f_0000009055	0	0	0	0	0	0	0	0	0	0	0	0	0	0	0	0	0	0	0	0	0	0	0	0	0	0	0	0	0	0	0	0	0	0	0	0	0	0	0	0	0	0	0	0	0	0	0	0	0
s2f_0000009056	484	374	185	369	678	927	379	1068	569	0	418	653	404	318	395	347	302	386	452	356	469	282	309	407	214	376	437	407	357	364	273	374	328	495	454	525	388	330	272	442	434	408	461	320	228	398	273	287	383
s2f_0000009059	589	437	182	498	389	419	557	1124	619	1	530	716	455	300	427	509	443	511	621	450	545	465	445	529	274	480	446	425	470	472	429	477	369	498	530	528	512	450	408	651	570	403	568	415	328	426	435	418	520
s2f_0000009060	49	18	44	11	20	126	48	147	54	0	73	69	30	144	8	46	112	67	50	22	139	31	35	56	69	82	28	37	182	76	25	34	51	68	95	64	49	64	50	36	50	64	35	69	85	78	37	18	50
s2f_0000009063	51	58	17	47	84	104	71	140	65	0	176	108	49	35	52	37	39	50	60	64	52	61	54	59	9	39	34	50	41	53	45	108	33	69	33	60	30	57	25	41	38	30	35	36	24	36	78	28	34
s2f_0000009065	63	154	32	38	115	199	91	232	94	0	106	73	151	41	124	51	182	59	143	57	82	53	88	86	46	49	168	63	41	123	44	220	72	63	35	63	64	85	47	40	82	65	69	57	40	55	115	80	35
s2f_0000009068	0	0	0	2	1	0	0	3	0	0	0	2	0	0	0	0	1	0	1	2	0	1	1	0	1	2	0	0	1	0	1	0	1	1	0	2	0	1	0	1	0	0	0	0	0	0	0	1	0
s2f_0000009067	0	0	0	0	0	0	0	1	0	0	1	0	0	0	1	0	0	0	1	0	0	0	1	0	0	0	0	0	0	0	0	0	0	1	0	0	0	0	0	1	0	0	0	1	1	0	0	0	0
s2f_0000009007	587	524	164	534	285	285	444	1082	629	0	667	811	412	270	335	415	368	471	457	425	485	366	478	517	360	443	348	520	498	495	498	355	271	483	324	567	443	482	226	439	405	397	508	425	259	499	469	331	346
s2f_0000009070	866	896	390	1097	2756	2997	779	1992	1223	1	1518	1515	785	640	870	952	1019	1099	887	1012	908	963	930	1023	513	778	742	859	912	877	828	1145	543	1213	882	888	708	1113	635	1135	936	757	903	604	505	729	1125	911	642
s2f_0000009009	865	713	281	803	995	1299	625	1802	851	0	670	832	713	579	765	691	613	721	1001	614	776	645	599	703	317	727	634	726	695	597	560	810	511	725	806	755	634	593	616	800	816	710	726	476	466	740	583	515	701
s2f_0000010014	0	0	0	0	0	0	0	0	0	0	0	0	0	0	0	0	0	0	0	0	0	0	0	0	0	0	0	0	0	0	0	0	0	0	0	0	0	0	0	0	0	0	0	0	0	0	0	0	0
s2f_0000010024	224	139	112	180	40	31	193	424	272	0	174	277	153	114	185	196	222	190	238	150	157	185	160	206	87	185	255	237	286	158	147	183	251	194	187	221	216	233	205	231	306	181	179	156	136	193	152	221	176
s2f_0000010040	65	55	15	58	64	76	53	169	90	0	104	127	41	17	38	45	45	59	82	55	47	68	61	91	34	53	41	58	51	64	50	60	47	101	39	68	55	52	28	61	106	56	77	56	53	46	75	86	67
s2f_0000010048	257	239	80	274	1095	1012	283	453	174	2	149	145	143	162	196	148	261	283	205	283	193	234	293	309	54	172	184	205	127	288	200	339	117	312	206	181	122	240	145	431	201	139	151	101	79	191	282	233	135
s2f_0000010042	0	0	0	0	0	0	0	0	0	0	0	0	0	0	0	0	0	0	0	0	0	0	0	0	0	0	0	0	0	0	0	0	0	0	0	0	0	0	0	0	0	0	0	0	0	0	0	0	0
s2f_0000011011	5	13	1	8	11	15	6	14	16	0	24	25	4	5	4	7	10	10	4	10	6	3	3	7	6	4	3	12	6	13	10	8	4	10	9	9	11	9	3	8	9	6	10	6	9	6	10	6	6
s2f_0000011015	1	1	1	5	3	8	1	4	6	0	7	5	0	0	1	1	3	4	2	6	4	1	1	4	1	2	0	3	2	3	4	3	2	6	2	3	2	2	0	3	1	1	0	1	1	3	3	1	0
s2f_0000011016	530	403	211	480	172	179	503	1257	952	0	983	1350	521	413	731	646	419	403	675	548	466	532	379	501	320	506	447	568	470	459	450	397	427	607	448	802	545	441	404	578	661	595	617	541	439	350	403	353	605
s2f_0000011018	55	35	13	42	28	22	35	125	58	0	79	105	33	19	41	39	14	33	36	32	37	36	37	34	22	35	24	37	44	37	44	35	46	59	42	69	56	56	40	48	46	51	31	42	35	33	44	21	48
s2f_0000011002	264	307	117	425	506	659	317	702	661	1	576	692	267	245	303	346	302	376	328	306	308	380	297	295	225	287	345	308	408	278	314	418	243	520	297	322	294	241	253	351	318	345	407	266	208	250	301	188	281
s2f_0000011020	33	9	9	30	11	24	18	39	39	0	19	55	16	10	23	16	20	13	28	25	26	29	14	22	7	21	19	27	17	16	15	14	16	39	15	16	19	9	8	15	19	22	19	14	8	15	11	14	16
s2f_0000011021	125	213	46	200	710	936	144	337	433	2	1048	535	154	61	106	180	139	245	140	398	153	190	171	122	85	178	81	151	196	182	186	190	54	399	113	255	87	203	116	246	162	99	224	100	74	110	290	189	56
s2f_0000011024	109	117	42	178	242	264	98	191	109	0	138	130	75	82	91	123	138	138	99	132	98	116	124	135	51	64	103	100	94	123	129	157	55	170	92	86	85	137	72	161	95	78	101	49	46	97	135	136	68
s2f_0000011026	0	0	0	0	0	0	1	0	1	0	1	1	0	0	0	0	0	2	0	1	0	0	0	0	0	0	0	1	0	0	0	0	0	0	0	0	0	0	0	0	1	0	0	0	0	0	2	0	0
s2f_0000011027	352	249	101	340	1430	1464	331	735	422	1	409	403	258	192	217	337	302	380	370	321	318	316	336	357	109	262	336	283	225	415	222	394	191	400	291	316	228	311	202	414	325	202	308	237	152	293	296	255	205
s2f_0000011032	10	11	5	12	3	3	23	46	23	0	32	22	21	7	18	17	21	10	15	13	17	12	24	19	7	14	9	9	17	16	6	17	11	38	9	32	15	8	17	24	21	6	5	8	5	16	22	15	16
s2f_0000011030	0	0	0	0	0	0	0	0	0	0	0	0	0	0	0	0	0	0	0	0	0	0	0	0	0	0	0	0	0	0	0	0	0	0	0	0	0	0	0	0	0	0	0	0	0	0	0	0	0
s2f_0000011034	20	10	4	11	2	7	10	30	20	0	21	44	10	3	12	24	7	9	6	15	14	5	4	11	3	17	6	9	5	9	8	9	14	15	13	12	14	7	7	10	19	9	14	11	18	2	11	3	11
s2f_0000011035	327	408	179	620	704	773	537	1132	711	1	1081	931	341	273	642	475	617	665	394	681	547	522	385	625	309	385	380	417	453	516	445	640	424	788	513	592	419	848	301	566	546	363	393	287	280	410	628	494	336
s2f_0000011039	4	4	0	2	17	13	6	8	12	0	22	14	3	1	5	5	2	3	2	7	0	1	4	4	2	2	1	6	2	1	2	8	4	10	1	2	3	4	1	7	3	2	0	2	0	4	4	4	5
s2f_0000011038	0	0	0	0	0	0	0	1	0	0	0	0	0	0	0	0	0	0	0	0	0	0	0	0	0	0	0	0	0	0	0	0	0	0	0	0	0	0	0	0	0	0	0	0	0	0	0	0	0
s2f_0000011004	7	15	5	10	32	42	14	31	27	0	67	89	14	8	10	14	16	9	11	21	18	16	10	9	6	18	9	14	25	13	18	14	3	36	9	21	18	11	10	23	13	9	18	14	8	12	29	20	16
s2f_0000011041	28	29	14	33	128	97	31	38	35	0	15	16	35	18	27	33	32	28	36	19	22	32	26	33	12	29	28	47	29	30	31	56	24	29	27	20	25	43	27	15	37	28	29	18	10	25	32	25	23
s2f_0000011040	0	0	0	0	0	0	0	0	0	0	0	0	0	0	0	0	0	0	0	0	0	0	0	0	0	0	0	0	0	0	0	0	0	0	0	0	0	0	0	0	0	0	0	0	0	0	0	0	0
s2f_0000011043	450	356	173	352	409	485	377	1231	561	0	609	960	269	252	461	366	211	371	404	455	366	347	343	388	166	416	258	389	311	325	343	296	312	501	336	523	457	498	349	471	349	450	350	359	326	332	344	298	380
s2f_0000011044	2905	1494	821	1883	2151	4493	2111	5984	1999	0	808	1453	2352	1753	2732	3048	2655	2262	2817	1198	2478	1875	1665	2601	1337	2837	2138	1721	2200	1969	2108	2011	1586	1956	3138	1884	1997	2118	1828	2923	3349	2721	1969	1972	2098	2063	1688	1750	2090
s2f_0000011045	2429	2633	969	2619	2664	3558	2708	5104	5092	1	6272	6859	2024	1222	1834	2076	1812	2133	2277	3768	2767	2811	2370	1664	1306	3018	2076	2904	4382	2247	2191	2661	1704	4095	2181	3327	1560	2230	1922	3592	3008	2087	3410	2060	1461	1967	3282	2418	1886
s2f_0000011049	81	96	45	88	85	65	145	206	172	1	133	119	87	70	106	92	93	254	96	93	74	166	106	158	95	74	82	63	77	100	143	129	51	162	64	76	135	204	70	103	74	68	104	155	115	79	149	98	85
s2f_0000011005	49	45	17	56	150	238	70	164	153	0	232	157	48	26	36	68	42	53	48	54	53	35	64	59	23	51	52	50	84	66	35	68	42	98	53	103	48	57	38	50	56	34	52	65	36	43	79	30	25
s2f_0000011051	0	0	0	1	0	0	0	0	1	0	0	3	0	0	0	0	0	1	0	1	1	0	0	0	0	1	0	0	0	0	0	0	0	0	0	0	0	0	0	1	0	0	0	0	0	1	0	1	0
s2f_0000011052	71	105	45	98	121	92	136	390	366	0	715	517	120	29	98	117	81	97	92	181	102	103	135	105	45	108	66	86	179	133	95	125	61	280	75	164	89	125	58	139	93	73	101	96	90	81	170	74	89
s2f_0000011006	275	278	137	427	604	665	292	683	540	0	782	765	309	193	274	332	365	470	297	433	366	368	346	331	150	303	236	335	436	362	339	386	215	495	316	388	257	453	280	431	328	273	317	233	209	288	431	354	234
s2f_0000011007	19	18	7	18	15	14	21	44	46	0	104	111	17	6	9	19	16	11	20	32	23	15	10	10	5	17	7	16	24	23	12	24	13	40	11	29	8	12	12	30	18	16	19	13	7	8	19	14	11
s2f_0000012010	476	451	233	698	818	1084	448	1110	548	0	621	709	434	458	450	595	626	543	438	494	540	545	519	682	293	404	455	463	492	475	496	531	368	565	553	541	485	582	362	543	649	522	502	564	420	396	490	309	557
s2f_0000012011	0	3	0	0	7	8	1	3	9	0	10	7	1	0	1	3	4	1	2	6	4	5	0	2	1	3	1	1	1	1	1	1	0	3	0	0	0	2	0	0	3	0	3	4	3	0	1	3	0
s2f_0000012014	1628	1582	596	2049	5940	7473	1593	3260	1870	1	2171	2114	1340	1198	1584	1503	1793	2064	1831	1637	1686	1707	1656	1840	724	1568	1414	1574	1310	1583	1436	2118	1097	2014	1600	1537	1294	2007	1215	2108	1601	1082	1450	993	925	1326	1877	1562	1087
s2f_0000012015	158	235	77	261	141	147	190	477	392	1	464	425	177	138	263	185	291	307	229	458	209	235	216	303	107	150	249	185	214	234	156	276	122	374	168	217	149	345	171	317	249	124	228	140	114	155	217	296	130
s2f_0000012016	1024	684	364	854	1576	1945	873	2114	1080	1	884	1168	719	570	915	926	778	841	1012	724	865	747	705	791	440	898	774	746	803	764	676	851	623	859	885	897	858	807	706	995	977	798	904	665	553	700	784	735	937
s2f_0000012017	2001	1601	608	2197	4706	5567	1578	3822	1864	4	1767	1618	1492	1395	2058	1673	1933	2144	1908	1684	1784	1580	1808	1887	655	1623	1542	1489	1231	1601	1346	1966	1128	1918	1947	1640	1251	2081	1392	2592	1717	1358	1522	962	1013	1371	1887	1655	1233
s2f_0000012018	1761	1376	592	2107	1074	1738	1335	3095	1397	1	894	1251	1483	945	1445	1474	1313	1484	1921	1069	1479	1154	1348	1623	639	1152	1670	1271	1137	1139	1161	1622	1151	1494	1431	1631	1350	1383	1062	1661	1640	1273	1627	1001	697	1258	1122	1167	1306
s2f_0000012019	456	311	112	367	159	146	381	841	472	1	530	526	464	293	320	355	364	445	352	406	438	317	374	408	216	341	351	311	289	310	384	367	289	398	392	389	273	459	272	443	408	326	337	241	224	382	343	347	353
s2f_0000012002	265	170	81	173	146	197	276	606	279	0	189	238	256	195	357	255	181	221	314	149	251	198	208	249	171	156	189	225	205	191	238	235	213	235	229	228	223	238	229	296	237	295	269	255	186	208	169	159	327
s2f_0000012020	372	288	117	318	387	349	355	898	562	0	639	705	347	160	363	318	240	232	381	358	331	249	302	327	137	359	362	391	315	276	275	323	284	430	369	471	315	298	225	400	404	266	345	253	168	239	324	205	336
s2f_0000012021	1098	750	347	881	385	395	829	2035	1317	0	871	1467	984	683	1175	938	765	865	1036	805	1005	675	704	933	426	860	882	950	790	757	752	740	728	905	1023	1268	949	831	673	1144	1132	980	1085	742	680	863	821	694	1082
s2f_0000012022	45	93	32	86	113	193	81	187	108	0	145	113	62	62	112	65	71	111	82	93	77	76	77	76	15	75	51	68	66	86	69	89	43	104	80	79	65	93	70	75	85	34	57	49	32	63	105	93	72
s2f_0000012023	171	192	79	221	531	828	212	467	271	0	356	402	201	154	246	242	278	216	219	234	266	207	181	248	82	204	173	196	160	245	140	225	167	254	176	232	111	237	138	204	277	128	151	129	110	166	247	228	171
s2f_0000012025	141	95	47	129	378	651	213	389	328	0	425	551	129	55	147	96	117	112	100	174	136	99	62	117	135	103	157	182	131	115	109	171	109	180	127	245	138	137	102	160	193	144	180	176	137	102	165	107	98
s2f_0000012026	128	59	49	64	303	65	94	370	109	0	104	336	70	81	59	69	77	158	129	65	196	68	49	180	56	190	144	131	94	130	56	101	88	104	184	87	102	51	52	65	144	74	57	79	233	80	69	55	47
s2f_0000012029	743	754	268	793	417	611	674	1979	983	0	812	1412	877	482	965	605	514	615	654	789	859	636	635	729	422	726	609	886	724	675	771	621	620	904	773	879	850	685	723	857	828	1049	767	630	585	775	708	447	968
s2f_0000012033	275	340	155	359	721	816	240	655	398	0	361	411	341	332	406	385	368	426	325	355	379	348	306	317	198	319	319	246	317	330	327	383	215	393	321	337	258	372	312	424	369	297	331	216	204	324	351	283	244
s2f_0000012034	12	17	6	17	49	67	9	30	20	0	34	37	17	10	11	10	7	15	14	23	9	13	19	15	8	13	12	22	30	26	9	23	8	26	14	19	13	9	10	15	17	9	17	14	5	11	20	11	11
s2f_0000012036	0	0	0	0	0	0	0	0	0	0	1	0	0	0	0	0	0	0	0	0	0	0	0	0	0	0	0	0	0	0	0	0	0	0	0	0	0	0	0	0	0	0	0	0	0	0	1	0	0
s2f_0000012037	52	94	23	116	599	540	89	158	145	0	377	204	70	42	74	78	93	100	95	135	102	80	116	82	28	86	60	84	74	96	88	124	47	168	52	118	51	93	71	118	83	48	68	48	37	48	157	80	50
s2f_0000012039	1875	1470	680	1798	534	560	1126	2625	1260	0	969	1130	1075	1164	1570	1664	1277	1286	1746	958	1958	1293	1311	1529	764	1373	1191	1369	1092	1100	1157	1892	1169	1351	1301	1147	1910	1389	1302	2411	1185	1421	1628	946	965	1494	929	1323	1127
s2f_0000012004	542	549	167	694	1033	1330	397	1179	503	0	702	635	483	407	556	508	627	688	501	597	560	632	514	587	261	421	456	448	426	511	475	697	375	740	561	524	355	753	426	619	537	424	471	293	286	417	629	583	387
s2f_0000012044	3	12	2	4	15	6	11	17	19	0	37	22	13	5	5	7	4	9	6	21	5	4	10	6	2	6	7	5	6	13	4	15	5	14	4	16	7	6	5	6	3	3	6	9	3	4	11	6	8
s2f_0000012045	3	3	5	8	0	2	5	3	5	0	13	3	2	1	6	6	5	4	3	2	3	1	5	6	0	1	2	2	2	3	1	3	0	2	1	7	1	1	2	5	0	3	1	1	1	5	2	5	2
s2f_0000012046	46	52	19	70	142	155	41	118	113	0	179	134	49	31	37	51	46	51	52	96	64	56	70	52	26	33	37	51	47	58	44	65	25	87	50	63	31	74	43	68	43	29	55	38	31	38	73	43	41
s2f_0000012047	106	100	33	113	333	320	103	242	126	0	108	133	94	81	112	109	124	134	121	93	100	80	96	136	60	97	131	80	85	100	102	121	66	127	108	88	87	112	70	105	132	95	80	84	64	87	113	82	95
s2f_0000012048	530	330	92	338	691	947	255	893	466	0	370	536	408	286	641	320	387	276	487	466	546	258	212	247	172	361	424	311	353	326	214	310	352	338	641	472	307	350	314	290	509	272	310	234	250	344	254	234	381
s2f_0000012005	580	441	194	437	395	485	479	1311	1093	0	928	1520	522	272	429	516	357	410	603	551	622	394	491	438	235	584	450	655	630	449	418	514	449	656	507	799	573	446	446	624	611	526	656	426	367	458	589	309	565
s2f_0000012050	348	301	133	390	268	251	249	733	454	0	429	478	330	274	395	349	344	455	409	387	337	314	368	402	167	320	265	317	367	319	277	423	239	399	415	344	310	485	264	422	352	284	341	172	184	294	339	347	305
s2f_0000012051	1894	1022	618	1081	477	381	1388	3668	1409	1	950	1575	1339	912	1280	1522	1120	1234	1909	1162	2019	781	1015	1285	768	1310	1606	1251	1274	1026	878	1310	1100	1126	1780	1533	1315	1062	1021	1586	1554	1374	1388	1044	1095	1519	962	1156	1716
s2f_0000012052	719	784	372	1007	692	699	982	1599	945	0	967	938	701	620	885	809	1103	982	933	766	701	830	897	1056	427	1009	532	714	937	901	664	1067	513	1185	922	674	655	938	617	1078	878	976	759	588	499	643	926	968	575
s2f_0000012007	332	313	121	370	927	1222	358	895	506	0	562	636	307	229	316	371	307	419	392	455	383	309	353	377	155	361	311	356	349	269	299	401	280	425	373	451	305	475	260	438	353	278	354	338	208	314	332	370	339
s2f_0000012006	0	2	0	0	0	0	0	0	2	0	0	2	2	0	0	1	0	0	0	1	0	2	0	2	0	1	0	1	1	0	0	1	0	2	1	0	1	1	0	0	0	0	0	0	0	0	2	2	0
s2f_0000012008	746	334	181	496	246	325	394	1344	750	0	591	844	411	395	574	625	498	498	647	518	583	555	438	537	267	445	609	591	456	460	334	378	454	557	525	631	627	445	317	540	720	563	607	500	478	464	418	444	616
s2f_0000013001	71	73	27	107	238	313	48	165	162	0	252	176	54	56	87	87	89	122	71	158	104	82	94	85	42	64	46	58	70	72	72	87	50	123	91	80	56	105	67	72	65	63	79	50	41	57	96	110	47
s2f_0000013012	1267	990	415	1404	1887	2154	981	2122	1101	1	907	913	1071	609	804	1011	1112	1152	1339	1105	1357	907	1096	1239	443	1000	1103	1110	845	1117	820	1115	866	1056	1432	1081	835	1161	785	1321	1182	875	1049	622	577	1040	1173	1066	1044
s2f_0000013014	79	124	28	129	159	247	87	273	199	0	309	273	81	55	104	106	111	134	93	205	139	153	179	111	53	100	63	100	127	146	104	147	58	199	122	129	64	122	88	122	84	61	104	61	34	77	167	108	81
s2f_0000013015	0	1	0	1	1	0	2	5	2	0	3	1	0	0	0	2	1	1	3	2	1	1	1	0	1	2	1	1	0	2	3	1	0	1	0	4	0	2	2	5	0	0	0	0	1	0	0	1	1
s2f_0000013016	13	4	2	0	1	0	6	41	3	0	62	2	13	4	6	25	14	12	14	1	39	11	14	10	5	18	7	5	9	0	21	18	1	22	2	19	0	0	7	17	5	2	1	11	4	0	4	9	12
s2f_0000013020	35	44	16	54	109	75	38	67	47	0	57	45	26	22	43	34	30	65	36	31	29	41	48	49	15	32	29	38	34	41	37	44	18	65	34	25	32	52	28	58	19	23	34	19	18	34	47	46	20
s2f_0000013021	148	131	45	146	240	340	106	418	278	1	411	315	145	110	127	152	141	173	138	209	198	137	144	163	79	133	117	128	153	132	128	162	118	204	148	216	124	143	115	163	129	136	168	114	113	120	159	134	151
s2f_0000013022	18	13	2	18	61	72	14	39	55	0	101	69	17	11	9	23	14	14	13	42	31	23	21	20	9	15	15	23	21	33	18	17	6	33	10	21	14	21	20	21	23	13	17	11	8	11	36	17	2
s2f_0000013024	1810	1542	699	2431	365	356	1433	2920	1595	1	857	1348	1699	1046	1233	1507	1545	1753	1696	1280	1419	1808	1306	2001	620	1351	1933	1874	1629	1104	1560	1788	1519	1835	1379	1376	1997	1179	1393	2329	1805	1842	2151	798	923	1581	1341	1805	1662
s2f_0000013028	0	0	0	0	0	0	0	0	0	0	0	0	0	0	0	0	0	0	0	0	0	0	0	0	0	0	0	0	0	0	0	0	0	0	0	0	0	0	0	0	0	0	0	0	0	0	0	0	0
s2f_0000013025	0	0	0	0	0	1	0	0	0	0	0	0	0	0	0	0	0	0	0	0	0	0	0	0	0	0	0	0	0	0	0	0	0	0	0	0	0	0	0	0	0	0	0	0	0	0	0	0	0
s2f_0000013003	0	0	0	0	0	0	0	0	0	0	0	0	0	0	0	0	0	0	0	0	0	0	0	0	0	0	0	0	0	0	0	0	0	0	0	0	0	0	0	0	0	0	0	0	0	0	0	0	0
s2f_0000013029	0	1	0	0	0	0	0	0	1	0	1	2	0	0	0	0	1	0	1	0	2	2	0	0	0	2	1	0	0	0	1	0	0	1	0	0	0	0	1	2	0	0	1	1	2	0	0	0	2
s2f_0000013030	945	640	236	848	1399	1968	655	1630	709	0	703	754	645	599	962	631	807	704	766	619	695	811	594	721	318	599	654	616	571	648	669	864	501	852	813	724	577	571	543	917	736	630	692	469	406	619	687	473	606
s2f_0000013031	12	29	6	16	29	54	16	24	18	0	23	17	8	16	9	15	14	31	15	20	22	12	21	13	6	9	12	10	10	19	17	21	8	27	14	7	8	18	13	28	6	9	16	7	3	13	21	6	6
s2f_0000013033	7	8	2	7	20	24	16	24	20	0	43	33	12	5	9	6	8	12	12	19	18	4	10	10	4	8	5	17	10	11	5	9	8	18	6	23	16	9	12	20	10	11	14	7	3	11	8	6	12
s2f_0000013036	659	1193	196	1062	926	711	1848	1728	1077	3	1307	1296	489	399	597	564	894	890	607	920	656	662	568	1203	915	740	928	912	548	1378	669	936	628	1150	794	1001	623	947	446	1009	692	818	956	813	521	601	937	609	598
s2f_0000013037	1186	851	350	1031	1229	1490	1011	2351	1267	1	1078	1353	1001	662	1085	984	929	936	1218	826	1024	814	842	1040	462	878	958	946	881	765	827	915	799	1143	1176	1094	950	827	805	1233	1078	914	1061	672	572	884	866	735	993
s2f_0000013038	438	506	171	642	969	1360	551	950	713	2	917	770	370	257	568	451	697	641	557	721	557	568	512	569	266	387	381	397	453	537	547	681	252	683	429	451	361	831	347	720	463	336	399	305	248	404	707	568	360
s2f_0000013039	10	17	4	18	4	10	9	21	28	0	34	28	13	14	20	10	26	19	17	23	19	13	17	14	10	9	14	21	14	20	4	18	15	30	12	24	16	25	9	17	12	16	15	6	8	16	26	15	8
s2f_0000013004	211	284	113	341	665	732	187	556	487	0	1048	600	257	128	251	256	335	424	214	428	367	308	239	254	204	229	212	254	316	242	239	321	137	405	228	255	240	536	239	206	224	191	245	166	155	237	434	306	202
s2f_0000013042	25	16	5	26	54	73	21	55	25	0	42	27	17	20	25	17	27	17	29	25	19	25	21	27	11	22	25	19	14	21	14	32	20	28	20	32	14	23	18	38	31	17	20	4	10	13	28	20	20
s2f_0000013044	19	48	7	53	114	126	47	84	64	0	147	100	36	23	24	24	39	53	22	80	38	43	43	53	26	29	23	36	37	43	30	45	14	69	26	47	14	47	26	26	26	19	31	18	19	26	72	57	14
s2f_0000013048	11	6	3	6	11	14	7	33	18	0	24	77	6	2	12	4	6	7	6	17	8	4	4	4	4	3	6	3	2	4	5	6	4	16	8	16	6	6	2	4	11	5	16	5	3	8	5	3	5
s2f_0000013050	12	15	6	10	16	20	12	31	27	0	55	35	8	1	6	6	12	9	9	15	8	3	4	9	3	9	6	9	8	8	3	8	3	14	6	12	4	5	5	11	6	7	11	4	4	12	14	15	3
s2f_0000013006	816	679	324	848	532	606	681	1707	1264	0	1307	1260	693	455	819	733	635	815	895	714	872	618	645	703	413	802	733	786	894	617	760	874	572	907	720	983	793	741	728	1008	929	683	798	537	443	750	841	646	766
s2f_0000013008	11	9	4	6	24	23	13	26	14	0	35	35	10	1	4	13	8	3	8	13	12	2	10	10	1	2	5	9	16	11	1	13	3	7	2	17	9	7	2	14	6	8	9	7	2	4	5	6	4
s2f_0000014012	7	10	5	8	34	27	9	17	20	0	13	18	5	3	1	7	3	10	3	12	9	6	14	1	1	11	5	10	10	2	9	13	2	10	4	12	4	8	3	5	11	5	12	6	4	11	6	4	6
s2f_0000014014	47	98	24	79	53	48	101	91	56	0	22	106	60	108	57	37	106	105	43	53	138	236	208	128	45	95	125	57	55	108	41	103	74	70	52	86	56	31	51	70	255	31	76	88	74	115	53	62	61
s2f_0000014015	1301	2234	509	2453	1527	2250	769	4521	1162	1	1096	1531	1444	1475	1449	1404	2190	1824	1004	1315	1547	1549	986	1907	1144	1422	1751	940	1614	1182	1181	1646	1657	1463	1718	1667	1131	1553	1191	2535	1467	1448	1121	1151	840	1898	1568	1579	1207
s2f_0000014016	0	0	0	3	0	0	0	1	1	0	1	2	0	0	0	1	1	0	1	1	0	0	0	0	0	0	0	1	0	2	0	1	0	0	0	1	1	1	0	2	0	0	1	0	0	1	1	0	1
s2f_0000014017	0	2	0	0	4	2	0	1	6	0	5	2	0	1	1	0	0	4	2	3	2	3	1	0	0	0	1	1	3	1	0	1	0	5	0	0	0	2	2	0	1	0	1	1	0	1	6	2	0
s2f_0000014002	231	28	36	61	120	99	83	453	225	0	286	625	93	31	36	124	44	70	73	125	143	27	36	80	30	116	56	94	99	83	39	118	90	302	131	186	112	70	63	85	131	113	87	85	77	57	73	48	44
s2f_0000014020	0	0	0	0	0	0	0	0	0	0	0	0	0	0	0	0	0	0	0	0	0	0	0	0	0	0	0	0	0	0	0	0	0	0	0	0	0	0	0	0	0	0	0	0	0	0	0	0	0
s2f_0000014022	66	72	20	95	205	159	73	114	81	0	125	142	62	32	70	61	64	63	75	98	88	73	69	73	32	45	79	60	52	72	41	100	46	103	60	65	44	108	56	134	68	63	82	44	43	46	116	61	67
s2f_0000014023	0	0	1	0	0	0	0	0	0	0	0	0	0	0	0	0	0	0	0	0	0	1	0	0	0	0	0	0	0	0	0	0	0	0	0	0	0	0	0	0	0	0	0	0	0	0	0	0	0
s2f_0000014024	6298	4080	1542	4775	525	441	4247	10410	5835	3	3453	5049	5750	3420	6896	5045	4045	4542	6237	3702	5437	3889	3504	4496	3095	4538	4625	4973	4453	3904	4071	4107	4414	4347	5778	5503	4976	5064	4508	5470	6329	5446	5343	3979	3853	4644	3875	2960	6688
s2f_0000014026	1	0	0	1	1	1	1	1	0	0	0	1	0	0	0	0	1	1	1	1	0	1	1	0	0	0	0	0	3	0	0	1	0	0	0	1	0	3	0	1	0	0	0	0	1	0	0	0	0
s2f_0000014027	33	33	17	30	42	27	26	111	53	0	157	101	46	12	24	36	33	45	43	43	53	21	37	34	19	39	15	32	33	50	32	25	25	87	40	47	30	27	28	25	36	26	30	20	26	33	59	31	29
s2f_0000014028	73	101	33	88	349	345	63	179	117	0	262	143	69	61	75	59	95	117	72	84	78	84	98	86	44	72	53	61	45	90	68	101	41	122	69	105	33	119	68	127	68	30	77	38	40	54	121	92	38
s2f_0000014029	0	0	0	0	0	0	0	0	0	0	0	0	0	0	0	0	0	0	0	0	0	0	0	0	0	0	0	0	0	0	0	0	0	0	0	0	0	0	0	0	0	0	0	0	0	0	0	0	0
s2f_0000014030	453	438	226	577	721	1065	446	1470	1227	1	1704	1904	514	257	903	459	436	500	510	754	687	481	418	444	268	518	542	605	587	451	408	691	374	861	407	785	478	649	389	556	575	440	587	380	277	457	567	384	451
s2f_0000014032	1182	1088	560	962	1929	2109	1094	2818	1646	0	1846	1828	945	985	1155	1737	1168	1745	1086	1260	1440	932	1368	1268	656	910	1280	1143	1037	1048	1034	2145	636	1717	1038	1195	1379	1458	772	1479	1240	1373	1216	669	527	1218	1079	1552	992
s2f_0000014033	4	14	1	5	15	24	5	30	20	0	10	56	16	5	5	11	11	6	10	30	8	14	4	5	3	7	0	8	10	7	9	15	4	24	6	7	4	6	9	5	8	5	4	4	7	7	13	11	7
s2f_0000014034	830	649	317	718	1107	1160	968	1856	1822	0	2327	2513	818	472	741	742	601	753	965	781	1160	636	923	630	377	960	863	996	802	734	789	840	789	1130	932	1269	900	823	663	1075	1152	716	897	708	511	906	934	551	970
s2f_0000014036	2852	1577	1067	2351	1018	1167	2599	5534	2564	1	1860	2470	2668	1428	2644	2512	2240	2296	3116	1802	2740	1607	1834	2534	1196	2485	2720	2245	2172	2298	1734	1977	2222	2160	2688	2491	2493	2235	1739	2529	2764	2065	2495	2075	1880	2119	1884	1968	2395
s2f_0000014037	334	299	180	318	511	587	281	1048	920	0	982	1258	344	244	326	346	324	593	325	605	599	336	410	506	214	406	356	386	812	488	346	470	243	533	471	661	264	323	393	489	394	292	459	279	326	414	501	344	383
s2f_0000014038	58	60	17	83	149	140	77	102	76	0	132	137	43	24	49	47	58	38	89	64	65	52	47	59	13	55	36	55	63	46	47	112	32	93	36	54	33	45	28	26	41	46	40	40	24	30	56	32	34
s2f_0000014039	205	352	134	323	869	1055	251	690	776	1	1678	1160	238	176	288	306	285	381	288	731	395	325	327	268	224	246	175	317	338	291	361	345	168	573	271	325	216	635	274	275	260	183	310	210	186	270	503	396	206
s2f_0000014040	825	655	285	672	540	680	612	2091	1174	1	1728	2057	649	483	868	777	685	808	618	757	1057	559	638	774	296	713	737	790	609	696	533	732	553	959	917	1000	753	937	641	836	833	563	778	697	638	854	725	669	758
s2f_0000014041	8	9	2	10	7	20	2	17	19	0	12	30	12	2	13	19	7	7	8	20	20	9	9	7	5	8	9	13	8	7	10	5	12	19	9	16	9	28	7	7	13	12	17	5	6	13	8	7	8
s2f_0000014042	5629	8291	2883	7936	13857	16330	7998	17300	18342	14	26838	21642	6518	4401	7765	6526	6892	8521	7746	13990	9772	8079	7882	6523	4559	6877	5880	8344	8504	7912	7210	10373	4247	13473	6263	9623	5276	11288	6840	9806	7829	5336	7914	5220	4436	6485	10067	7285	6008
s2f_0000014044	1	13	1	9	10	18	7	14	16	0	16	32	6	3	3	11	4	9	9	8	12	9	5	3	6	7	5	2	10	12	6	12	6	15	0	12	5	6	5	10	11	4	11	7	5	12	16	1	7
s2f_0000014048	0	0	0	1	0	0	0	4	3	0	0	1	0	4	0	0	2	3	1	1	0	0	1	1	0	3	2	0	1	1	0	0	0	2	1	1	1	2	0	1	0	0	0	0	0	0	0	0	0
s2f_0000014049	2	5	0	3	17	13	4	10	4	0	12	10	2	1	7	3	6	6	0	7	0	2	6	1	0	3	0	1	0	4	1	6	1	5	3	2	2	6	4	4	6	0	3	1	2	2	6	2	4
s2f_0000014006	8983	12871	3537	10545	14169	18021	13017	17028	17145	12	19943	20130	6938	4646	6841	7112	7978	9092	9369	14766	12383	12373	10324	7511	4624	13648	8442	13124	24094	11086	9619	10878	6866	16835	7207	12154	7194	8602	7782	14102	11601	8425	13200	9181	4842	7825	14491	10529	7280
s2f_0000014009	766	1020	343	1257	3585	3749	884	2185	1671	5	2761	1779	874	734	1422	962	1033	1308	917	1701	1292	1038	1023	906	557	797	784	927	989	1047	891	1428	511	1605	1095	1147	556	1905	987	1280	854	662	990	558	524	946	1293	1165	708
s2f_0000015001	0	0	0	0	0	0	0	0	0	0	0	0	0	0	0	0	0	0	0	0	0	0	0	0	0	0	0	0	0	0	0	0	0	0	0	0	0	0	0	0	0	0	0	0	0	0	0	0	0
s2f_0000015011	168	147	51	167	137	141	171	393	259	0	239	296	146	106	142	159	151	184	207	133	206	177	134	174	93	188	144	148	181	161	125	143	160	187	156	212	224	131	157	159	208	157	184	191	143	150	150	130	182
s2f_0000015012	194	101	54	164	241	277	153	379	172	0	176	172	105	77	121	131	115	156	205	120	149	131	108	146	53	136	154	133	109	123	100	166	112	170	183	131	131	108	136	190	188	130	137	105	83	126	123	111	144
s2f_0000015013	0	1	0	0	2	0	1	1	0	0	1	0	0	0	0	0	0	1	0	0	0	0	0	1	1	0	0	0	3	0	0	2	0	0	0	1	0	0	0	0	0	0	0	0	0	0	3	0	0
s2f_0000015014	147	77	44	94	118	154	87	277	148	0	107	168	104	66	133	106	88	81	133	122	114	70	81	92	50	103	107	126	77	96	67	99	92	118	146	140	122	104	88	90	128	88	107	93	81	126	72	88	125
s2f_0000015015	517	391	139	312	313	461	463	895	581	0	447	478	416	253	422	401	561	612	438	348	359	520	410	540	240	433	402	346	333	449	349	391	368	583	437	398	503	542	322	339	463	421	361	403	360	423	436	486	458
s2f_0000015016	419	295	125	344	485	528	323	742	529	0	466	624	273	185	263	333	270	350	468	347	331	285	265	392	141	282	255	335	286	259	246	317	214	404	294	361	306	262	192	376	294	234	310	208	164	251	302	275	276
s2f_0000015017	24	37	20	44	108	115	62	94	63	0	96	73	22	32	21	36	54	59	44	57	58	46	34	62	36	34	35	53	45	31	36	38	28	61	63	47	38	59	19	44	31	39	43	47	21	27	56	38	41
s2f_0000015018	335	224	96	285	101	104	246	823	432	0	383	577	290	173	336	224	224	240	377	269	366	274	246	227	130	305	219	268	274	263	243	258	251	331	328	369	260	243	249	302	345	302	292	241	175	254	258	194	332
s2f_0000015020	275	200	103	268	53	40	249	646	344	1	387	410	227	154	263	274	204	299	272	254	283	236	234	297	133	265	213	270	254	262	277	285	220	356	242	302	256	268	216	285	281	270	285	263	173	213	247	238	245
s2f_0000015021	155	102	44	145	94	144	97	342	164	0	140	210	127	108	140	138	143	120	144	129	149	117	96	139	52	138	128	147	147	102	99	108	125	150	137	148	169	90	112	132	131	134	131	119	96	135	118	105	161
s2f_0000015022	76	136	38	155	642	667	111	198	185	0	297	170	98	81	98	95	135	187	89	173	89	136	166	123	53	88	75	118	71	142	116	150	78	191	100	114	74	184	87	168	105	62	92	52	43	69	198	158	68
s2f_0000015023	76	95	22	84	201	216	87	202	140	0	331	280	66	55	72	77	88	136	83	154	99	105	101	81	29	85	75	70	90	126	66	116	41	162	73	105	85	99	57	82	78	46	98	44	40	79	124	99	65
s2f_0000015024	80	72	21	74	59	73	91	207	205	0	164	237	63	61	56	59	38	81	68	90	112	132	92	62	62	82	54	91	77	82	76	83	54	112	68	185	79	62	68	73	91	128	99	76	76	86	100	67	98
s2f_0000015025	56	86	21	119	138	173	66	168	113	0	165	165	64	39	34	87	82	101	56	102	66	90	75	63	28	62	45	66	63	71	73	88	30	124	61	73	52	89	54	98	59	46	61	51	44	44	92	57	45
s2f_0000015027	46	32	11	44	28	21	41	94	42	0	60	92	46	21	41	22	31	30	56	60	52	47	24	44	7	37	24	56	29	32	29	57	26	53	35	52	43	31	21	30	31	24	22	27	11	23	43	23	44
s2f_0000015028	170	212	67	293	492	591	193	375	242	0	433	279	185	212	178	192	218	279	184	257	180	320	215	205	102	181	152	155	181	242	251	212	146	319	199	178	142	185	162	192	178	168	138	103	109	183	300	193	134
s2f_0000015029	698	420	183	479	597	680	489	1471	750	0	628	836	462	366	512	554	397	499	722	412	628	442	452	554	248	521	517	512	546	447	361	531	425	533	566	738	544	425	434	606	607	581	628	532	365	574	425	421	556
s2f_0000015003	6	14	1	17	31	46	20	40	42	0	97	55	13	7	6	17	14	23	11	34	14	18	6	15	9	18	0	15	12	28	16	13	8	35	6	16	10	8	6	17	13	6	16	7	4	8	32	24	6
s2f_0000015030	212	193	97	292	406	467	222	469	249	0	295	259	204	178	237	171	242	258	209	215	236	241	212	262	126	202	183	205	158	236	196	232	149	261	250	237	175	227	181	239	218	183	196	157	128	193	213	205	164
s2f_0000015032	216	175	79	260	130	199	195	490	241	0	194	201	173	135	138	181	218	211	252	165	195	166	186	227	99	180	168	206	156	162	159	241	141	243	256	228	149	150	144	173	162	137	201	143	123	167	150	120	225
s2f_0000015033	318	234	110	329	226	180	296	777	442	0	405	488	276	170	286	281	291	283	331	239	365	267	264	343	134	308	299	296	290	270	245	301	254	318	274	332	285	237	235	347	316	277	280	227	201	244	315	231	299
s2f_0000015035	11	10	4	21	2	4	1	23	29	0	33	37	8	7	17	11	12	10	4	22	10	13	5	6	4	11	11	9	30	14	10	11	6	21	7	16	9	7	7	41	6	7	11	16	9	10	10	9	14
s2f_0000015037	0	0	0	0	0	0	0	4	10	0	12	12	0	0	0	2	0	0	0	0	2	0	1	4	0	0	2	1	9	2	0	0	0	0	0	1	0	0	0	0	1	1	3	0	0	0	0	0	0
s2f_0000015040	175	180	81	274	311	406	204	400	253	0	307	228	163	162	257	205	234	311	193	193	183	267	207	240	96	161	149	143	190	221	193	273	100	302	184	166	150	228	132	272	167	145	196	152	134	164	265	199	114
s2f_0000015041	2734	3090	1008	3217	4324	5358	3324	6418	3061	3	2165	3489	2302	1505	2405	2583	3472	3558	2631	2544	3086	3165	2405	3383	1464	2717	2983	2323	2061	2815	3007	2615	2111	3007	2567	2781	2873	2718	2036	3266	2916	2675	2817	2245	2186	2568	2232	2195	2915
s2f_0000015042	212	161	61	160	51	44	151	427	268	0	195	290	160	88	134	197	167	193	189	148	202	120	161	202	94	163	130	158	216	138	143	177	147	195	176	193	165	166	118	176	162	203	222	148	118	171	137	155	172
s2f_0000015043	2	5	2	3	6	16	17	16	9	0	29	33	7	2	1	7	2	5	2	14	7	10	5	5	5	4	4	9	13	7	4	9	4	13	10	7	7	9	5	10	6	4	4	6	4	6	13	3	2
s2f_0000015044	330	250	96	341	903	1153	234	644	334	0	426	375	223	241	260	266	239	305	313	291	308	250	227	235	157	241	251	225	236	266	213	303	170	339	329	308	190	261	250	250	260	246	273	193	164	250	274	208	185
s2f_0000015045	399	233	112	482	637	901	290	551	203	0	147	167	338	243	572	366	323	310	305	269	264	396	224	295	106	313	303	227	211	326	280	213	272	312	390	271	263	334	261	351	393	294	252	299	251	291	302	227	223
s2f_0000015047	650	592	351	741	129	114	811	1810	933	0	864	1419	862	580	837	794	794	888	588	601	823	830	734	879	413	952	858	826	808	773	677	571	682	959	660	860	1010	667	522	884	1011	920	845	820	684	654	872	693	670
s2f_0000015049	951	574	328	754	694	1014	649	1882	824	0	645	811	831	541	722	805	611	669	1119	524	982	719	623	899	392	676	790	741	741	609	601	670	610	793	939	808	832	587	612	839	919	819	843	532	587	775	622	527	1008
s2f_0000015005	227	173	55	258	347	539	177	365	219	0	256	205	145	136	214	207	265	303	197	245	257	207	192	229	91	154	206	142	140	174	175	264	112	265	237	175	132	193	176	282	141	113	160	131	105	170	211	177	143
s2f_0000015054	0	0	0	0	0	0	0	0	3	0	1	0	0	0	0	0	2	0	0	0	0	1	0	0	1	0	0	0	0	0	0	0	0	0	2	0	2	0	0	0	1	0	0	0	0	0	0	0	1
s2f_0000015055	15	31	11	25	29	39	20	61	39	0	27	42	23	17	24	22	18	26	18	29	41	31	20	32	13	29	27	36	33	19	16	24	29	28	31	39	26	20	21	24	23	11	23	25	29	32	18	34	38
s2f_0000015056	6	9	4	6	0	0	7	14	15	0	21	32	9	10	9	7	4	6	7	11	12	4	13	7	8	8	4	9	2	7	4	8	11	13	11	17	9	8	9	5	9	6	12	5	5	9	8	9	6
s2f_0000015058	39	24	15	28	5	10	20	87	42	0	66	69	43	8	13	33	13	15	42	26	38	16	34	24	10	43	27	51	36	39	21	14	44	42	33	58	34	8	17	15	37	20	28	23	15	26	27	6	46
s2f_0000015059	31	30	7	22	17	14	28	83	71	0	138	120	23	11	29	30	40	18	24	46	28	29	27	26	14	22	19	42	28	45	29	32	13	54	37	49	24	23	22	25	30	19	25	29	20	18	33	14	28
s2f_0000015006	841	501	255	603	452	503	660	1686	843	0	627	1030	665	400	615	665	472	503	853	518	769	477	512	612	290	593	709	694	659	522	450	634	549	700	790	836	720	506	536	846	830	670	681	596	419	587	584	429	758
s2f_0000015007	13	4	3	12	25	8	9	44	29	0	20	14	9	20	29	8	11	13	3	15	12	22	31	7	4	3	7	10	6	33	7	11	20	13	9	16	4	13	8	16	11	18	18	2	4	2	14	12	27
s2f_0000017001	3	2	2	5	3	1	10	3	2	0	3	0	6	3	4	0	4	5	2	1	2	2	2	2	3	2	2	7	5	1	9	4	8	3	0	4	3	15	2	0	3	0	3	0	1	2	12	5	2
s2f_0000017010	0	0	0	0	0	0	0	1	0	0	0	0	0	0	0	0	0	0	0	0	0	0	0	0	0	0	0	0	0	0	0	0	0	0	0	0	0	0	0	0	0	0	0	0	0	0	0	0	0
s2f_0000017100	0	0	0	0	0	0	0	1	6	0	0	2	3	0	0	0	0	0	2	0	2	0	0	0	0	2	0	1	0	0	0	0	2	0	1	2	1	0	0	0	0	0	0	0	2	0	0	0	1
s2f_0000017101	0	0	0	0	0	0	0	3	2	0	5	11	1	1	1	1	0	1	0	1	1	0	0	0	1	1	2	0	4	0	0	0	0	0	1	2	0	0	0	0	3	1	1	0	2	0	0	0	2
s2f_0000017102	0	0	0	0	0	0	0	0	0	0	0	0	0	0	0	0	0	0	0	0	0	0	0	0	0	0	0	0	0	0	0	0	0	0	0	0	0	0	0	0	0	0	0	0	0	0	0	0	0
s2f_0000017103	0	0	0	0	0	0	0	0	3	0	0	0	0	0	0	0	0	0	0	0	0	0	0	0	0	0	0	0	0	0	0	0	0	0	0	0	0	0	0	0	0	0	0	0	0	0	0	0	0
s2f_0000017105	0	0	0	0	0	0	0	1	1	0	0	0	0	0	0	0	0	0	1	0	0	0	0	0	0	0	0	0	0	1	0	0	0	0	0	0	0	0	0	0	0	0	0	0	0	0	0	0	0
s2f_0000017106	0	0	0	0	0	0	0	0	0	0	0	0	0	0	0	0	0	0	0	0	0	0	0	0	0	0	0	0	0	0	0	0	0	0	0	0	0	0	0	0	0	0	0	0	0	0	0	0	0
s2f_0000017108	0	0	1	0	0	0	0	4	4	0	0	2	2	2	2	1	0	0	2	0	3	0	0	0	0	1	0	1	0	0	0	0	0	0	1	2	2	0	2	0	0	0	0	1	0	0	0	0	0
s2f_0000017110	20	13	1	16	45	79	11	31	20	0	24	20	12	13	14	15	13	21	14	16	14	7	15	10	6	19	12	19	16	12	7	18	10	21	18	18	12	8	14	10	8	13	23	9	5	8	10	11	15
s2f_0000017111	0	0	0	0	0	0	1	0	0	0	1	0	0	0	0	0	0	1	0	0	1	0	0	0	0	0	0	0	0	0	0	0	0	0	0	0	0	0	1	0	0	0	0	0	0	0	0	0	0
s2f_0000017112	1	0	2	0	0	0	0	6	6	0	9	0	1	0	0	1	1	0	0	2	0	0	0	0	0	3	0	4	0	1	0	1	1	1	2	2	0	0	3	0	2	0	0	1	2	0	0	0	0
s2f_0000017114	0	0	0	0	0	0	0	0	0	0	0	1	1	0	0	1	0	0	1	0	0	0	0	0	1	0	0	0	0	0	0	0	1	0	1	2	0	0	0	0	0	0	0	0	1	0	0	0	1
s2f_0000017115	7	25	5	11	1	13	7	22	26	0	14	25	9	5	9	14	4	17	13	19	12	10	12	8	1	11	2	11	12	17	7	15	3	34	4	19	22	7	13	5	12	23	23	15	7	7	4	2	6
s2f_0000017116	0	0	0	0	0	0	0	0	0	0	0	1	1	0	0	0	0	0	0	0	0	0	0	0	0	0	0	0	0	0	0	0	0	0	0	2	0	0	1	0	0	0	0	0	0	0	0	0	0
s2f_0000017117	1	0	0	0	0	0	0	0	0	0	0	0	0	0	0	0	0	0	0	0	0	0	0	0	0	0	0	0	0	0	0	0	0	0	0	0	0	0	0	0	0	0	0	0	0	0	0	0	0
s2f_0000017118	0	0	0	1	0	0	0	1	1	0	0	0	0	0	0	0	0	0	0	0	0	0	0	0	0	1	0	0	0	0	0	0	0	0	0	0	0	0	0	0	1	0	1	0	0	0	0	0	0
s2f_0000017119	0	0	0	0	0	0	0	0	0	0	0	0	0	0	0	0	0	0	0	0	0	0	0	0	0	0	0	0	0	0	0	0	0	0	0	0	0	0	0	0	0	0	0	0	0	0	0	0	0
s2f_0000017120	0	0	0	0	0	0	0	0	0	0	0	0	1	0	0	0	0	0	0	0	0	0	0	0	0	0	0	0	0	0	0	0	0	0	0	0	0	0	0	0	0	0	0	0	0	0	0	0	0
s2f_0000017121	0	1	0	0	0	0	0	0	0	0	0	0	0	0	0	0	0	0	0	0	0	0	0	0	0	0	0	0	0	0	0	0	0	0	0	0	0	0	0	0	0	0	0	0	0	0	0	0	0
s2f_0000017122	0	0	0	0	0	0	0	0	0	0	0	0	0	0	0	0	0	0	0	0	2	0	0	0	0	0	0	0	0	0	0	0	0	0	0	0	0	0	0	0	1	0	0	0	0	0	0	0	0
s2f_0000017125	0	0	0	0	0	0	0	1	1	0	2	3	0	1	0	0	0	0	0	0	0	0	0	0	0	0	0	0	0	0	0	0	0	1	0	1	0	0	0	0	0	1	0	1	0	1	0	0	2
s2f_0000017128	0	0	0	0	0	0	0	2	4	0	0	0	0	0	0	0	0	0	0	0	4	0	0	0	0	0	0	0	1	0	0	0	3	0	0	1	1	0	1	0	1	0	2	1	0	0	0	0	1
s2f_0000017129	0	0	0	0	0	0	0	0	0	0	0	0	1	0	0	0	0	0	0	0	0	0	0	0	0	0	0	0	0	0	0	0	0	0	0	0	0	0	0	0	0	0	0	0	0	0	0	0	0
s2f_0000017130	0	0	0	0	0	0	0	1	3	0	0	0	0	0	0	0	0	0	0	0	0	0	0	0	0	0	1	2	0	0	0	0	1	0	1	1	1	0	1	0	0	0	1	1	0	1	0	0	1
s2f_0000017132	0	0	0	1	0	0	0	1	3	0	0	1	0	0	0	0	0	0	0	0	1	0	0	0	0	0	0	0	0	0	0	0	1	0	0	0	1	0	1	0	0	0	0	2	1	0	0	0	0
s2f_0000017133	1	0	1	0	1	0	0	5	4	0	5	7	1	0	0	0	0	1	3	0	1	0	0	2	0	2	1	1	2	2	0	0	6	1	2	0	0	0	2	0	0	1	1	1	0	1	1	0	0
s2f_0000017134	0	0	0	0	0	0	0	3	2	0	2	17	0	0	0	0	0	0	0	0	1	0	0	0	0	0	0	0	0	1	0	0	0	0	0	1	0	0	1	0	0	0	0	1	1	0	0	0	0
s2f_0000017135	0	0	0	0	0	0	0	2	1	0	0	2	1	0	0	1	0	0	0	0	0	0	0	0	1	0	0	1	0	0	0	0	2	0	0	3	0	0	1	0	0	0	0	0	0	1	0	0	0
s2f_0000017137	0	0	0	0	0	0	0	5	2	0	1	2	0	0	0	0	0	0	1	0	0	0	0	0	0	1	0	1	0	0	1	0	1	0	0	0	2	0	1	0	2	0	1	0	0	0	0	0	2
s2f_0000017138	1	0	1	0	0	0	0	0	2	0	0	1	0	0	0	1	4	3	1	0	0	1	1	1	0	0	0	3	2	1	0	2	3	2	2	2	4	1	0	0	0	0	1	0	1	0	0	0	0
s2f_0000017139	0	0	0	0	0	0	0	0	0	0	0	0	1	0	0	0	0	0	0	0	0	0	0	0	0	0	1	0	0	0	0	0	0	0	0	0	0	0	0	0	0	1	0	0	1	0	0	0	1
s2f_0000017014	0	0	0	0	0	0	0	0	0	0	0	0	0	0	0	0	0	0	0	0	0	0	0	0	0	0	0	0	0	0	0	0	0	0	0	0	0	0	0	0	0	0	0	0	0	0	0	0	0
s2f_0000017141	0	2	0	0	0	1	2	3	3	0	0	8	2	0	1	1	0	0	1	0	3	1	3	1	2	2	0	5	1	1	1	1	2	2	1	2	1	1	3	0	2	1	1	1	1	1	0	0	1
s2f_0000017142	0	0	0	0	0	0	0	0	0	0	0	0	0	0	0	0	0	0	0	0	0	0	0	0	0	0	0	0	0	0	0	0	0	0	0	0	0	0	0	0	0	0	0	0	0	0	0	0	0
s2f_0000017143	0	0	0	0	0	0	0	0	0	0	0	0	0	0	0	0	0	0	0	0	0	0	0	0	0	0	0	0	0	0	0	0	0	0	0	0	0	0	0	0	0	0	0	0	0	0	0	0	1
s2f_0000017144	3	2	1	1	0	1	0	7	4	0	3	1	2	5	0	2	2	1	3	1	1	3	0	3	0	6	1	2	2	2	0	3	1	1	1	6	2	1	0	2	3	1	0	1	2	1	2	0	1
s2f_0000017145	1	0	2	0	0	1	0	2	2	0	1	4	1	0	1	0	0	0	0	1	2	2	0	0	0	1	1	3	0	0	0	0	1	0	1	1	0	0	2	1	0	0	1	0	1	0	0	0	0
s2f_0000017147	0	0	0	0	0	0	0	0	0	0	0	0	0	0	0	0	0	0	0	0	0	0	0	0	0	0	0	0	0	0	0	0	0	0	0	0	0	0	0	0	0	0	0	0	0	0	0	0	0
s2f_0000017148	0	0	0	0	0	0	0	0	0	0	1	0	0	0	0	0	2	0	0	0	0	0	0	0	0	0	0	0	0	0	0	0	0	1	1	0	0	0	0	0	0	0	1	0	0	0	0	0	0
s2f_0000017149	0	0	1	0	0	0	0	0	0	0	0	0	0	0	0	0	0	0	0	0	0	0	0	0	0	0	0	0	1	0	0	0	0	0	0	1	0	0	0	0	0	0	0	0	0	0	0	0	1
s2f_0000017015	0	0	0	0	0	0	0	9	2	0	1	0	2	0	0	1	0	0	0	1	0	0	0	0	1	0	0	1	0	0	0	0	0	0	0	4	0	0	2	0	0	1	2	0	0	0	0	0	0
s2f_0000017150	3	2	0	1	0	0	2	8	9	0	6	13	5	1	2	3	0	3	2	1	3	2	1	1	0	1	0	3	5	1	2	2	3	0	3	6	3	0	5	1	2	1	3	3	4	2	0	0	3
s2f_0000017151	0	0	0	0	0	0	0	0	0	0	0	0	0	0	0	0	0	0	0	0	0	0	0	0	0	0	0	0	0	0	0	0	0	0	0	0	0	0	0	0	1	0	0	0	1	0	0	0	0
s2f_0000017152	0	0	0	0	0	0	0	1	1	0	0	1	0	0	2	0	0	0	0	0	1	0	0	0	0	0	0	0	1	0	0	0	1	0	0	2	0	0	0	0	0	0	0	1	0	1	0	0	0
s2f_0000017154	0	0	0	0	0	0	0	0	0	0	0	0	0	0	0	0	0	0	0	0	0	0	0	0	0	0	0	0	0	0	0	0	0	0	0	0	0	0	0	0	0	0	0	0	0	0	0	0	0
s2f_0000017155	0	0	0	0	0	0	0	6	3	0	0	7	2	0	0	2	0	0	2	0	5	1	0	0	0	0	0	4	3	0	0	0	1	0	0	5	2	0	7	0	3	0	4	0	0	1	0	0	1
s2f_0000017156	0	0	0	0	0	0	0	0	0	0	0	0	0	0	0	0	0	0	0	0	0	0	0	0	0	0	0	0	0	0	0	0	0	0	0	0	0	0	0	0	0	0	0	0	0	0	0	0	0
s2f_0000017157	0	0	0	0	0	0	0	0	2	0	0	2	0	0	0	0	0	0	0	0	0	0	0	0	0	0	0	0	1	0	0	0	0	0	1	2	0	0	0	0	1	0	0	0	0	1	0	0	0
s2f_0000017158	0	0	0	0	0	0	0	1	0	0	1	1	0	0	0	0	0	0	0	0	1	0	0	0	0	0	0	1	0	1	0	0	0	0	0	2	0	0	0	0	0	0	0	0	0	0	0	1	0
s2f_0000017159	0	0	0	0	0	0	0	0	0	0	0	0	0	0	0	0	0	0	0	0	0	0	0	0	0	0	0	0	0	0	0	0	0	0	0	1	1	0	0	0	0	0	0	0	0	0	0	0	0
s2f_0000017160	0	0	0	0	0	0	0	1	0	0	0	0	0	0	0	0	0	0	0	0	1	0	0	0	0	0	0	0	0	0	0	0	0	0	0	1	2	0	0	0	0	1	1	0	0	0	0	0	0
s2f_0000017162	0	0	0	1	0	0	0	0	0	0	0	0	0	0	0	0	0	0	0	0	1	0	0	0	0	0	0	0	0	0	0	0	1	0	1	1	0	0	0	0	0	0	0	1	0	0	0	0	0
s2f_0000017163	0	0	2	0	0	0	0	0	1	0	0	0	0	0	1	0	0	0	0	0	1	1	0	0	0	0	1	0	0	0	0	0	1	0	1	1	3	0	0	0	0	0	0	1	1	0	0	0	0
s2f_0000017166	0	0	0	0	0	1	0	1	0	0	0	1	1	0	0	0	0	0	0	0	0	0	0	0	0	0	0	0	0	0	0	0	0	0	0	0	0	0	0	0	0	1	0	0	0	0	0	0	0
s2f_0000017167	0	0	0	0	0	0	2	1	1	0	0	1	1	0	1	1	1	0	0	0	0	1	1	3	1	1	0	0	0	0	0	0	0	1	2	1	0	0	0	0	1	0	0	2	0	0	0	1	0
s2f_0000017168	0	0	0	0	1	1	0	0	1	0	0	0	1	0	0	1	0	1	0	0	0	0	0	0	1	0	1	0	0	0	0	0	0	0	0	0	1	0	0	1	1	0	1	0	0	0	0	0	0
s2f_0000017169	0	0	1	0	0	0	0	0	0	0	0	0	0	0	0	0	0	0	0	0	0	0	0	0	0	0	0	0	0	0	0	0	0	0	0	0	1	0	0	0	1	0	0	0	0	0	0	0	0
s2f_0000017017	0	0	0	0	0	0	0	1	1	0	0	1	0	0	0	0	0	0	0	0	0	0	0	0	0	0	0	0	0	0	0	0	0	0	0	0	0	0	0	0	0	0	0	0	0	0	0	0	1
s2f_0000017171	0	0	0	0	0	0	0	1	0	0	0	0	0	0	0	0	0	0	1	0	0	0	0	0	0	0	1	0	0	0	0	0	1	0	0	1	0	0	2	0	0	0	0	0	0	1	0	0	1
s2f_0000017172	0	0	0	0	0	0	0	0	0	0	1	1	0	0	0	0	0	0	0	0	0	0	0	0	0	0	0	0	0	0	0	0	0	0	0	0	0	0	0	0	0	0	0	0	0	0	0	0	0
s2f_0000017173	0	0	0	0	0	0	0	0	0	0	0	0	0	0	0	0	0	0	0	0	1	0	0	0	1	0	0	0	0	0	0	0	0	0	1	0	0	0	0	0	0	0	0	0	0	0	0	0	0
s2f_0000017174	0	0	1	0	0	0	0	0	0	0	0	0	0	0	0	0	0	0	0	0	0	0	0	0	0	0	0	0	0	0	0	0	0	0	0	0	0	0	0	0	0	0	1	0	0	0	0	0	0
s2f_0000017176	0	0	0	0	0	0	0	1	3	0	2	0	0	0	0	0	0	0	0	0	0	0	0	0	0	0	0	2	0	0	0	0	0	0	0	0	0	0	0	0	0	0	0	1	0	0	0	0	0
s2f_0000017177	0	1	0	0	0	0	0	1	1	0	0	1	1	1	2	0	0	0	1	1	2	0	0	0	1	0	2	1	0	0	0	0	0	0	0	4	0	0	0	3	0	0	1	0	0	2	0	1	0
s2f_0000017178	0	0	0	0	0	0	0	0	0	0	1	0	0	0	1	1	0	0	0	0	1	0	0	0	0	0	1	0	0	0	0	0	0	0	0	0	1	0	0	0	1	0	0	0	0	0	0	0	0
s2f_0000017018	0	0	0	0	0	0	0	0	0	0	0	0	0	0	0	0	0	0	0	0	0	0	0	0	0	0	0	0	0	0	0	0	0	0	0	0	0	0	0	0	0	0	0	0	0	0	0	0	0
s2f_0000017021	0	0	0	0	0	0	0	0	0	0	0	0	0	0	0	0	0	0	0	0	0	0	0	0	0	0	0	0	0	0	0	0	0	0	0	0	0	0	0	0	0	0	0	0	0	0	0	0	0
s2f_0000017022	0	0	0	0	0	0	0	0	7	0	0	0	0	0	0	0	0	0	0	0	0	0	0	0	0	0	0	0	0	0	0	0	0	0	0	1	0	0	1	0	0	0	0	0	0	0	0	0	0
s2f_0000017024	4	9	0	1	1	1	2	10	17	0	16	28	10	4	7	12	3	4	5	3	11	3	2	4	4	7	4	10	11	5	9	6	9	10	6	18	8	5	7	9	10	9	9	9	3	8	6	2	6
s2f_0000017025	0	0	0	0	0	0	0	0	0	0	0	0	0	0	0	0	0	0	0	0	0	0	0	0	0	0	0	0	0	0	0	0	0	0	0	0	0	0	0	0	0	0	0	0	0	0	0	0	0
s2f_0000017026	0	0	1	1	0	0	0	1	1	0	0	0	1	0	0	0	1	0	0	0	1	0	0	0	0	1	0	0	0	0	0	0	1	0	0	0	0	0	1	0	0	0	0	0	0	0	0	0	0
s2f_0000017027	0	1	0	0	0	0	1	7	4	0	0	1	1	0	0	1	0	0	1	0	1	0	0	0	0	1	0	0	0	0	0	0	0	0	2	2	2	0	0	0	1	3	0	1	2	1	0	0	0
s2f_0000017028	0	0	0	1	0	0	0	1	1	0	0	1	0	0	0	0	0	0	0	0	0	0	0	0	0	0	0	0	1	0	0	0	0	0	0	1	0	0	0	0	0	0	0	0	0	0	0	0	0
s2f_0000017029	0	0	0	0	0	0	0	0	0	0	0	0	0	0	0	0	0	0	0	0	0	0	0	0	0	0	0	0	0	0	0	0	0	0	0	0	0	0	0	0	0	0	0	0	0	0	0	0	0
s2f_0000017003	0	0	0	0	0	0	1	0	1	0	0	0	0	0	0	0	0	0	0	0	0	0	0	0	0	0	0	0	1	0	0	0	0	0	0	0	0	0	0	0	0	0	0	0	0	0	0	0	0
s2f_0000017031	0	0	0	0	0	0	0	0	0	0	0	0	0	0	0	0	0	0	1	0	0	0	0	0	0	0	0	0	0	0	0	0	0	0	0	0	0	0	0	0	0	0	0	0	0	0	0	0	0
s2f_0000017032	1	0	0	0	0	0	0	1	0	0	0	1	0	0	0	0	0	0	0	0	0	0	0	1	0	0	0	0	0	0	0	0	0	1	1	0	0	0	0	0	1	0	0	0	0	0	0	0	0
s2f_0000017033	4	11	7	33	27	18	34	15	13	0	12	1	20	25	13	7	17	16	8	10	3	25	20	22	10	12	8	15	25	10	23	21	20	26	4	3	24	27	15	4	3	5	9	10	3	9	29	27	10
s2f_0000017034	0	0	1	0	0	0	2	4	5	0	1	1	0	0	0	0	1	1	1	0	2	1	0	0	1	1	0	4	4	0	0	1	2	0	3	2	3	0	2	0	2	1	0	2	1	0	0	1	2
s2f_0000017035	1	0	0	0	0	0	0	3	1	0	0	2	1	1	0	0	0	0	1	0	2	0	0	0	0	2	0	0	0	0	0	0	1	0	1	4	2	0	1	0	2	0	0	0	0	0	0	0	3
s2f_0000017036	0	0	0	0	0	0	0	2	1	0	0	2	0	1	0	0	0	0	0	0	0	0	0	0	0	0	0	1	0	0	0	0	1	0	0	0	1	0	0	0	0	1	1	0	0	0	0	0	0
s2f_0000017038	0	0	0	0	0	0	0	0	0	0	1	0	0	0	0	0	0	0	1	1	1	0	0	0	0	0	0	0	0	0	0	0	0	0	0	0	0	0	0	0	0	0	0	0	2	0	0	0	0
s2f_0000017039	0	0	0	0	0	0	0	2	2	0	0	2	0	0	0	2	0	0	0	0	0	0	0	0	0	2	0	1	0	1	0	0	0	0	1	1	0	1	0	0	0	0	2	0	0	0	0	0	1
s2f_0000017004	1	0	0	1	0	0	0	5	1	0	2	1	1	0	0	0	0	0	0	3	0	0	0	1	0	0	0	0	0	0	0	0	0	0	1	0	0	0	0	0	2	0	0	0	1	1	1	0	0
s2f_0000017040	0	0	0	0	0	0	0	1	0	0	0	2	0	0	0	0	0	0	0	0	0	0	0	0	0	0	0	0	2	0	0	0	0	0	0	0	0	0	0	0	0	0	0	0	1	0	0	0	0
s2f_0000017041	0	0	0	0	0	0	0	0	0	0	0	1	0	0	0	0	0	0	0	0	0	0	0	0	0	0	0	1	0	0	0	0	0	0	0	0	0	0	0	0	0	0	0	0	0	0	0	0	0
s2f_0000017042	0	0	0	0	0	0	0	0	0	0	0	0	0	0	0	0	0	0	0	0	0	0	0	0	0	0	0	0	0	0	0	0	0	0	0	0	0	0	0	0	0	0	0	0	0	0	0	0	0
s2f_0000017043	0	0	0	0	0	0	0	5	3	0	1	7	1	0	0	0	0	0	0	0	1	0	0	0	0	3	0	1	4	0	0	0	1	0	1	1	0	0	1	0	0	0	1	1	0	1	0	0	0
s2f_0000017045	0	0	0	0	0	0	0	0	0	0	0	0	0	0	0	0	0	0	0	0	0	0	0	0	0	0	0	0	0	0	0	0	0	0	0	0	0	0	0	0	0	0	0	0	0	0	0	0	0
s2f_0000017046	0	0	1	0	0	0	0	1	1	0	0	1	1	0	0	0	0	0	0	0	1	0	0	0	1	0	0	1	0	0	0	1	0	0	0	0	0	0	1	0	0	0	0	0	0	0	0	0	1
s2f_0000017047	0	0	0	1	0	1	0	2	5	0	1	17	0	0	0	2	0	0	0	0	0	1	0	0	0	0	1	1	0	0	0	1	0	0	0	0	0	0	2	0	0	2	0	0	0	0	0	0	0
s2f_0000017048	0	1	0	0	0	0	0	1	1	0	0	1	0	1	0	1	0	0	0	0	0	0	0	0	0	0	1	0	0	0	0	0	0	0	0	0	0	0	1	0	1	0	0	0	0	0	0	0	0
s2f_0000017049	0	0	0	0	0	0	0	0	0	0	0	1	0	0	0	0	0	0	0	0	0	0	0	0	1	0	0	0	0	0	0	0	1	0	0	0	0	1	0	0	0	0	0	1	0	0	0	0	0
s2f_0000017005	0	0	0	0	0	0	0	0	0	0	0	0	0	0	0	0	0	0	0	0	0	0	0	0	0	1	0	0	0	0	0	0	0	0	0	0	0	0	0	0	0	1	0	0	0	0	0	0	0
s2f_0000017051	0	0	0	0	0	0	0	2	0	0	0	0	0	0	0	0	0	0	0	0	0	0	0	0	0	0	0	0	1	0	0	0	0	0	1	2	0	0	0	0	1	0	0	0	0	0	0	0	1
s2f_0000017053	0	0	0	0	0	0	0	1	2	0	0	1	0	0	0	0	1	0	0	0	0	0	0	0	0	0	0	0	0	0	0	0	0	0	0	0	1	0	0	0	0	0	0	0	0	0	0	0	0
s2f_0000017054	0	0	0	0	0	0	0	0	0	0	0	0	0	0	0	0	0	0	0	0	0	0	0	0	0	0	0	0	0	0	0	0	0	0	0	0	0	0	0	0	0	0	0	0	0	0	0	0	0
s2f_0000017055	0	0	0	0	0	0	0	0	0	0	0	0	0	0	0	0	0	0	0	0	0	0	0	0	0	0	0	0	0	0	0	0	0	0	0	0	0	0	0	0	0	0	0	0	0	0	0	0	0
s2f_0000017056	2	7	5	6	1	10	12	36	22	0	12	8	12	0	8	17	7	2	2	9	19	6	17	13	4	21	9	6	5	6	15	6	4	2	7	15	3	3	3	3	1	2	9	6	1	20	7	4	12
s2f_0000017057	0	0	0	0	0	0	0	0	0	0	0	0	0	0	0	0	0	0	0	0	0	0	0	0	0	0	0	0	0	0	0	0	0	0	0	0	0	0	0	0	0	0	0	0	0	0	0	0	0
s2f_0000017006	0	0	0	0	0	0	0	1	1	0	0	0	0	0	0	0	0	0	0	0	0	0	0	0	0	0	0	0	0	0	0	0	0	0	0	1	1	0	0	0	0	0	1	0	0	0	0	0	0
s2f_0000017062	0	0	0	0	0	0	0	0	0	0	0	0	0	0	0	0	0	0	0	0	0	0	0	0	0	0	0	0	0	0	0	0	0	0	0	0	0	0	0	0	0	0	0	0	0	0	0	0	0
s2f_0000017063	0	0	0	0	0	0	0	0	0	0	0	1	0	0	0	0	0	0	0	0	0	0	0	0	0	0	0	1	0	0	0	0	0	0	0	1	0	0	0	0	0	0	1	0	0	0	0	0	0
s2f_0000017064	0	0	0	0	0	0	0	0	0	0	0	0	0	0	0	0	0	0	0	0	0	0	0	0	0	0	0	0	0	0	0	0	0	0	0	0	0	0	0	0	0	0	0	0	0	0	0	0	0
s2f_0000017065	0	0	0	0	0	0	0	0	0	0	0	0	0	0	0	0	0	0	0	0	0	0	0	0	0	0	0	0	0	0	0	0	0	0	0	0	0	0	0	0	0	0	0	0	0	0	0	0	0
s2f_0000017066	0	0	0	0	0	0	0	1	1	0	0	0	0	0	0	1	1	1	1	0	0	1	0	0	1	0	0	2	0	0	1	0	0	0	0	1	0	0	0	0	1	0	0	0	0	0	2	0	1
s2f_0000017068	0	1	0	0	0	0	0	1	5	0	3	11	2	1	1	0	0	0	0	0	3	0	0	0	1	2	2	0	3	0	1	1	2	0	1	4	0	0	0	0	0	0	1	0	0	0	1	0	1
s2f_0000017069	0	0	0	0	0	0	0	1	1	0	0	2	0	0	0	0	0	0	1	0	0	0	0	0	0	0	0	0	1	0	0	0	0	0	0	1	0	0	0	0	0	1	1	0	0	1	0	0	0
s2f_0000017007	0	0	0	0	0	0	0	0	0	0	0	0	0	0	0	0	0	0	0	0	0	0	0	0	0	0	0	0	0	0	0	0	0	0	0	0	0	0	0	0	0	0	0	0	0	0	0	0	0
s2f_0000017070	1	1	0	0	0	0	0	0	0	0	0	0	0	0	0	0	0	0	0	0	0	0	0	0	0	0	0	0	1	0	0	0	0	0	0	0	0	0	0	0	0	2	0	0	0	0	0	0	0
s2f_0000017072	0	0	0	0	0	0	0	0	0	0	0	0	0	0	0	0	0	0	1	0	1	0	0	0	0	0	0	0	0	0	0	0	0	0	1	0	0	0	0	0	1	0	0	0	0	0	0	0	0
s2f_0000017073	0	0	0	0	0	0	0	0	0	0	0	0	0	0	0	0	0	0	0	0	0	0	0	0	0	0	0	0	0	0	0	0	0	0	0	0	0	0	0	0	0	0	0	0	0	0	0	0	0
s2f_0000017075	0	0	0	0	0	0	0	2	0	0	0	0	0	0	0	0	0	0	0	0	0	0	0	0	0	0	0	0	0	0	1	0	1	0	0	0	1	0	0	0	0	0	0	0	0	0	0	0	0
s2f_0000017076	1	0	0	0	0	0	0	1	0	0	0	2	0	0	0	0	0	0	0	0	0	0	1	0	0	1	0	0	0	0	0	0	0	0	1	0	0	0	0	0	0	0	0	0	0	0	0	0	2
s2f_0000017078	0	0	0	0	0	0	0	1	0	0	0	1	0	1	0	0	0	1	0	0	2	0	0	0	0	0	0	0	0	0	0	0	0	0	0	0	0	0	0	0	0	0	0	0	0	0	0	0	0
s2f_0000017079	1	0	0	0	0	0	0	1	0	0	2	2	0	0	0	1	0	0	0	0	1	0	0	0	0	2	0	1	0	0	0	0	0	0	2	2	0	0	1	0	0	0	1	0	1	1	0	0	0
s2f_0000017008	0	0	0	0	0	0	0	0	1	0	0	1	3	0	1	0	0	0	0	0	0	0	0	0	0	0	0	0	0	0	0	0	0	0	2	0	1	0	0	0	0	0	0	1	1	0	0	0	0
s2f_0000017080	0	0	0	0	0	0	0	1	0	0	0	0	0	0	0	0	0	0	0	0	0	0	0	0	0	1	0	1	1	0	0	1	0	0	0	0	0	0	1	0	0	1	0	0	0	0	0	0	0
s2f_0000017081	5	4	5	13	0	0	10	10	5	0	7	6	5	8	8	3	11	13	8	7	6	7	13	10	2	9	6	12	2	9	10	13	4	8	7	8	9	18	6	9	5	4	3	6	6	3	8	12	2
s2f_0000017082	0	0	0	0	0	0	0	1	0	0	0	0	0	0	0	0	0	0	0	0	0	0	0	2	0	0	0	0	1	0	1	0	0	0	0	0	0	0	0	0	1	0	0	0	0	0	0	0	0
s2f_0000017084	1	0	0	0	0	0	0	2	0	0	0	4	2	0	0	0	0	0	0	0	0	0	0	0	0	2	1	1	0	0	0	0	2	0	0	2	2	1	3	0	2	1	0	0	0	0	0	0	1
s2f_0000017085	0	0	0	0	0	0	0	0	1	0	0	1	0	0	0	2	0	0	0	0	1	0	0	0	0	0	0	0	0	0	0	0	0	0	0	1	0	0	0	0	0	0	0	0	0	0	0	0	0
s2f_0000017086	0	0	0	0	0	0	0	0	1	0	0	0	0	0	0	0	0	0	0	0	1	0	0	0	0	0	0	1	0	0	0	0	0	0	0	3	0	0	0	0	0	0	0	0	0	0	0	0	0
s2f_0000017087	0	0	0	0	0	0	0	0	0	0	2	0	1	0	0	0	0	0	0	0	1	0	1	0	0	0	0	0	0	0	0	0	0	0	0	1	1	0	0	0	0	0	1	0	0	0	0	0	0
s2f_0000017088	0	1	0	0	0	0	1	3	0	0	1	0	0	0	0	0	0	0	0	0	0	0	0	0	0	0	0	0	0	0	1	1	0	0	0	0	0	0	0	0	0	0	0	0	0	0	1	0	0
s2f_0000017089	0	0	2	0	1	0	0	2	2	0	1	1	4	0	0	0	0	1	3	0	1	1	0	2	0	1	0	2	1	1	1	0	0	0	0	1	0	0	0	0	0	1	3	1	0	0	0	0	1
s2f_0000017009	0	0	0	0	0	0	0	0	1	0	0	0	0	0	0	0	0	0	0	0	0	0	0	0	0	0	0	0	0	0	0	0	0	0	0	0	0	0	0	0	0	0	0	0	0	0	0	0	0
s2f_0000017090	0	0	0	0	0	0	0	0	0	0	0	0	0	0	0	0	0	0	0	0	0	0	0	0	0	0	0	0	0	0	0	0	0	0	0	0	0	0	0	0	0	0	0	0	0	0	0	0	0
s2f_0000017092	2	1	1	9	0	1	12	10	7	0	0	5	12	1	3	13	24	14	14	1	7	10	13	12	3	2	7	7	6	8	7	1	4	1	2	8	8	3	8	10	6	2	7	4	2	2	7	7	1
s2f_0000017093	0	0	0	0	0	0	0	0	0	0	0	0	0	0	0	0	0	0	0	0	0	0	0	0	0	0	0	0	0	0	0	0	0	0	0	0	1	0	0	0	0	0	0	0	0	0	0	0	0
s2f_0000017094	0	0	0	0	0	0	0	0	0	0	0	0	0	0	0	0	0	0	0	0	0	0	0	0	0	0	0	0	0	0	0	0	0	0	0	0	0	0	0	0	0	0	0	0	0	0	0	0	0
s2f_0000017095	1	0	0	1	0	0	0	1	1	0	0	0	0	0	2	0	1	0	0	0	0	0	0	0	0	0	0	1	2	0	0	0	2	0	0	0	0	0	1	0	0	0	0	0	0	1	0	0	1
s2f_0000017096	0	0	0	0	0	0	0	0	0	0	0	0	0	0	0	0	0	0	0	0	0	0	0	0	0	0	0	0	0	0	0	0	0	0	0	0	0	0	0	0	0	0	0	0	0	0	0	0	0
s2f_0000017097	0	0	0	0	0	0	0	0	0	0	1	2	0	0	0	0	0	0	0	0	0	0	0	0	0	1	0	0	0	0	0	0	0	0	0	0	0	0	4	0	0	0	0	1	0	0	0	0	0
s2f_0000017098	7	19	2	7	0	0	7	14	8	0	11	25	6	4	13	9	5	7	9	6	9	15	3	5	2	8	5	9	7	9	6	6	7	7	2	18	7	12	4	11	10	6	11	6	2	8	14	9	4
s2f_0000017099	0	0	0	0	0	0	0	0	0	0	0	0	0	0	0	0	0	0	0	0	0	0	0	0	0	0	0	0	0	0	0	0	0	0	0	0	0	0	0	0	0	0	0	0	0	0	0	0	0
s2f_0000018013	8	2	4	4	20	14	4	8	3	0	13	10	3	7	6	2	3	2	5	1	4	2	5	6	11	1	1	8	5	5	6	5	9	2	3	4	5	2	2	4	3	3	9	2	4	3	1	2	2
s2f_0000018016	5	14	5	15	16	36	11	29	28	0	28	30	7	9	14	12	1	6	11	13	12	6	5	6	7	19	2	9	11	11	8	10	12	18	4	13	15	20	8	17	7	12	20	12	7	16	7	9	11
s2f_0000018017	3	0	0	1	1	4	1	2	4	0	2	13	1	0	0	0	0	0	1	4	0	3	0	1	0	0	2	2	0	0	0	1	2	1	2	1	2	1	1	4	3	0	0	2	1	0	0	1	0
s2f_0000018018	0	0	0	0	0	0	0	0	0	0	0	0	0	0	0	0	0	0	0	0	0	0	0	0	0	0	1	0	0	0	0	0	0	0	0	0	0	0	0	0	0	0	0	0	0	0	0	0	0
s2f_0000018002	1	2	3	0	8	16	4	8	7	0	3	7	4	0	6	5	0	4	4	3	4	0	3	4	3	1	1	3	0	3	0	1	3	1	3	1	3	1	1	5	3	0	2	3	3	4	2	1	1
s2f_0000018024	21	11	10	15	94	126	19	46	49	0	62	69	16	18	16	15	8	20	18	20	26	14	20	8	5	26	25	22	33	18	6	25	13	23	26	31	18	17	7	18	32	21	20	24	9	18	17	9	19
s2f_0000018025	976	519	239	800	1530	2007	855	1999	687	2	495	821	695	574	949	724	649	742	1088	440	802	543	564	815	317	807	963	808	759	764	497	826	581	835	897	824	678	653	576	913	920	799	795	684	489	635	549	499	809
s2f_0000018028	0	0	1	0	1	1	0	0	0	0	0	0	0	0	0	0	0	0	0	0	0	0	0	0	0	0	0	0	0	0	0	0	0	0	0	0	0	0	0	0	0	0	0	0	0	0	0	0	0
s2f_0000018029	1	6	0	1	3	1	1	0	0	0	0	2	0	0	0	0	0	0	0	0	4	0	0	1	0	0	0	0	1	1	1	0	0	1	0	0	0	0	0	1	0	0	0	0	0	0	1	0	0
s2f_0000018030	124	107	48	101	281	371	127	311	196	0	138	257	129	74	136	115	74	96	145	119	142	98	82	111	52	146	149	124	121	117	84	114	140	137	134	158	127	123	102	151	157	122	151	132	88	90	113	97	128
s2f_0000018032	5610	3180	1500	4417	8927	10121	4027	9497	5525	0	3870	5147	3697	2967	4516	3716	3036	3142	5092	3444	4413	3761	3519	3433	2286	4710	4657	4361	5429	3562	3239	4440	3366	4922	4443	5217	3518	3093	3502	6269	4959	4202	5154	3979	3244	3249	3306	2515	3861
s2f_0000018039	5	1	0	2	10	14	1	7	9	0	21	9	1	0	2	5	4	5	2	7	2	1	3	3	0	4	1	3	11	2	6	5	0	7	4	4	4	5	0	1	3	6	1	2	3	3	5	3	1
s2f_0000018033	0	0	1	0	0	0	0	1	0	0	0	0	0	0	0	0	0	0	0	0	0	0	0	0	0	0	0	1	0	0	0	0	0	0	0	0	0	0	0	0	0	0	0	0	0	0	0	0	0
s2f_0000018035	0	0	0	0	0	0	0	1	0	0	0	1	0	0	0	0	0	0	0	0	0	0	0	0	0	0	0	0	0	0	0	0	0	1	0	0	0	0	0	0	0	0	0	2	1	0	1	0	1
s2f_0000018044	30	18	19	50	44	85	45	96	30	0	30	62	26	28	38	29	18	32	50	27	33	33	20	39	20	45	27	48	28	19	26	23	35	29	45	56	57	31	31	41	31	34	25	30	30	46	33	21	28
s2f_0000018006	132	102	58	106	198	228	138	276	144	0	126	210	94	105	99	110	90	89	130	97	131	106	86	122	59	129	110	126	139	95	98	138	139	106	153	130	154	83	87	138	140	149	133	118	115	99	110	78	126
s2f_0000018008	6110	3146	1709	4358	7888	10298	5069	11474	4937	7	3045	4892	4344	3587	6234	4552	3640	3999	6760	2773	5057	3196	3527	4973	2611	5094	5621	4655	4931	3397	3448	4804	4125	4449	5829	5466	5246	4267	3553	6012	6191	5340	5275	4259	3315	4411	3168	2997	5558
s2f_0000018009	0	0	1	3	0	1	1	8	7	0	10	12	3	1	0	2	0	1	8	1	4	0	2	1	0	4	1	1	3	0	0	0	2	1	1	2	1	1	7	0	2	10	2	3	3	1	0	2	6
s2f_0000020042	1	0	0	2	3	14	4	9	8	0	27	7	2	0	0	0	1	3	3	4	5	1	0	2	3	4	1	2	4	2	1	1	1	2	5	2	1	4	5	3	1	2	6	0	0	3	1	0	0
s2f_0000021001	262	195	84	207	304	412	241	578	329	0	424	482	224	141	267	214	183	226	237	253	253	217	234	217	119	206	163	235	237	188	195	285	139	307	192	302	208	257	186	283	212	207	282	187	112	185	230	167	198
s2f_0000021010	153	217	103	248	491	588	209	582	671	2	1488	735	234	107	163	275	165	276	248	501	364	214	282	190	104	192	132	257	287	258	245	201	129	486	245	387	176	320	242	287	247	174	310	152	149	239	527	363	172
s2f_0000021011	9	21	3	17	2	26	1	5	14	0	3	16	0	2	12	15	9	1	40	7	7	5	16	26	3	2	26	16	5	10	9	0	1	1	37	34	18	1	8	7	19	18	2	10	7	8	4	1	9
s2f_0000021012	498	790	349	1556	1796	1439	635	5385	3161	2	2210	4084	2147	469	514	704	603	1136	972	804	1311	814	815	1073	512	1032	790	786	861	814	950	728	1248	1153	915	1171	573	1029	1154	1270	1014	2692	1267	780	923	1067	1120	829	566
s2f_0000021013	953	861	429	1003	1476	1772	917	2305	1459	0	1489	1877	966	644	1005	992	883	970	1117	1001	1181	1008	955	877	599	926	943	1071	1095	830	814	1078	800	1304	942	1183	1004	895	789	1059	1189	980	1029	783	644	924	924	769	910
s2f_0000021015	166	256	91	424	402	758	225	625	425	0	1215	787	390	341	271	276	379	609	275	546	695	541	296	303	142	187	207	305	129	276	244	383	148	625	400	229	208	492	306	91	287	339	157	153	243	169	621	489	289
s2f_0000021016	5	3	1	2	12	22	4	17	7	0	31	22	2	2	6	3	4	4	7	14	5	0	3	3	1	5	6	5	1	6	0	6	5	7	9	5	2	3	4	6	4	4	5	6	2	3	6	5	5
s2f_0000021018	82	168	42	171	226	312	166	546	459	1	977	705	109	51	88	127	136	173	109	294	187	114	199	171	58	185	92	155	254	210	110	144	54	295	105	401	107	229	112	149	149	84	137	231	149	124	239	211	114
s2f_0000021019	478	445	225	696	1237	1572	539	1072	547	0	474	675	517	349	500	513	582	589	643	483	501	603	460	519	222	488	438	450	470	481	486	671	378	673	438	584	456	493	461	527	568	415	512	333	296	436	516	438	460
s2f_0000021002	858	998	410	1249	478	438	1329	2839	1812	0	1726	2351	1075	790	2137	1289	1054	1714	1081	981	1273	1256	911	1132	706	1082	982	960	1326	1152	1013	926	924	1357	979	1417	1351	2455	907	1285	1254	1309	1137	1355	1015	1067	1093	813	1098
s2f_0000021021	968	879	317	1017	789	1051	848	2133	1479	0	901	2410	970	457	890	929	709	690	1610	975	1109	863	586	882	417	775	716	1215	835	623	652	1122	751	1117	691	1239	885	648	579	807	1004	862	1021	733	452	599	736	644	762
s2f_0000021023	1055	1681	534	2237	3901	4521	1139	2476	2224	3	3374	1889	1143	954	1433	1229	2322	2452	1109	2311	1498	1941	1704	1569	705	1221	1009	1472	1319	1798	1253	2283	749	2263	1450	1290	903	3091	1053	1951	1449	800	1118	675	651	1235	2695	2471	819
s2f_0000021022	17	27	3	25	9	5	21	36	15	0	22	18	10	15	11	14	25	26	18	27	15	40	19	11	16	14	10	14	13	14	15	43	15	29	11	12	12	23	3	21	19	17	16	7	8	15	16	13	3
s2f_0000021024	1714	1099	538	1492	841	719	1509	3159	1836	1	1620	1853	1302	904	2153	1267	1495	1781	1672	1364	1618	1164	1090	1321	757	1284	1268	1126	1396	1045	1218	1621	1238	1714	1267	1585	1272	1678	984	1599	1655	1450	1530	1169	822	1359	1112	1078	1496
s2f_0000021026	892	906	318	1244	567	415	769	2108	1249	2	1610	1104	653	611	1003	837	1329	1529	1161	1352	1105	1510	1048	1011	761	754	634	761	739	878	1278	1424	526	1420	874	892	787	1344	614	781	659	1126	992	454	565	1106	1141	1388	689
s2f_0000021027	3	4	3	4	4	5	5	8	9	0	13	10	0	5	7	4	1	11	5	2	4	9	4	4	1	8	3	1	8	6	3	5	8	1	3	3	4	2	2	1	2	5	1	7	5	1	6	1	4
s2f_0000021028	1021	947	425	979	1273	940	1159	2253	1521	2	2099	1548	931	485	975	867	898	981	1108	1038	1271	920	1075	990	508	1072	994	1057	1184	1161	791	1166	645	1457	994	1327	871	1181	756	1146	1004	716	1051	680	530	860	1243	1013	986
s2f_0000021031	6	6	2	7	4	8	10	26	9	0	15	17	12	3	9	11	3	5	104	13	10	13	3	11	6	4	6	14	8	11	5	18	7	14	9	10	10	3	5	8	7	6	9	11	3	4	6	9	5
s2f_0000021029	5	1	0	4	0	0	1	15	11	0	2	12	13	2	4	2	8	2	3	1	3	4	2	2	1	2	4	4	1	5	2	2	0	2	2	4	4	2	5	1	3	15	5	1	5	6	4	2	6
s2f_0000021032	6	13	6	18	55	37	7	27	14	0	36	22	4	9	8	14	9	13	13	17	9	10	14	15	5	19	3	16	3	15	8	13	7	19	9	12	7	20	5	17	7	5	13	4	9	7	19	6	5
s2f_0000021033	81	101	37	91	51	96	73	281	279	1	498	556	161	46	66	117	58	116	64	204	102	74	62	68	88	79	51	88	103	109	88	107	47	106	72	134	97	100	98	80	125	106	140	87	72	118	96	53	112
s2f_0000021034	20	26	16	40	46	44	23	51	30	0	50	66	22	18	32	27	17	18	37	41	46	33	18	16	12	18	15	35	19	25	16	40	25	37	21	29	18	21	15	28	26	11	25	10	16	9	31	12	21
s2f_0000021035	914	708	345	832	977	1187	883	2081	1081	0	888	1182	690	548	767	789	743	720	979	718	895	757	663	947	470	697	829	830	839	711	598	869	584	881	915	970	895	724	612	928	887	859	933	650	580	778	561	601	881
s2f_0000021037	2589	2309	1046	2772	1509	2008	2046	6329	3719	0	3269	4360	2736	1790	2368	2313	2453	3195	2493	2680	3608	2690	2033	2735	1874	2666	2378	2536	3113	2296	2172	2652	1968	2680	3061	2880	2577	2285	2151	2040	2923	2653	2749	1696	1879	2959	2587	2264	2729
s2f_0000021038	82	67	29	73	26	52	37	153	158	0	70	198	83	71	101	60	76	53	142	104	79	83	42	62	24	63	76	89	55	45	63	66	61	95	60	109	61	37	50	43	80	74	89	70	37	41	34	70	70
s2f_0000021004	0	2	0	2	0	0	2	3	1	0	4	2	0	0	0	0	0	1	0	0	0	0	0	2	1	0	0	1	0	1	0	0	1	4	2	1	0	3	0	2	0	1	0	1	1	0	1	2	0
s2f_0000021005	746	519	273	560	673	502	568	1731	912	1	918	1080	540	385	685	713	551	625	728	597	851	520	576	562	380	666	640	665	695	622	396	622	472	731	581	856	647	556	593	705	703	523	818	585	414	628	520	506	699
s2f_0000021007	635	516	274	603	766	934	586	1828	1307	0	1135	1879	644	408	882	745	489	582	800	620	762	486	474	619	360	647	611	700	723	521	556	587	536	835	575	967	677	716	486	606	749	656	731	611	499	565	523	436	800
s2f_0000021008	134	102	46	121	358	416	101	188	137	0	96	109	80	96	102	137	112	143	140	127	125	110	98	138	57	87	116	83	61	135	123	140	88	127	123	79	80	117	91	155	110	84	81	73	80	109	106	99	62
s2f_0000021009	0	0	0	0	0	0	0	0	0	0	1	0	0	0	0	0	0	0	0	0	0	0	0	0	0	1	0	0	0	0	0	0	0	0	0	0	0	0	0	0	0	0	0	0	0	0	0	0	0
s2f_0000022016	0	0	0	0	0	0	0	0	0	0	0	0	0	0	0	0	0	0	0	0	0	0	0	0	0	0	0	0	0	0	0	0	0	0	0	0	0	0	0	0	0	0	0	0	0	0	0	0	0
s2f_0000022013	0	0	0	0	0	0	0	0	0	0	1	0	0	0	0	0	0	0	0	0	0	0	0	0	0	0	0	0	0	0	0	1	0	0	0	0	0	0	0	0	0	0	0	0	0	0	0	0	0
s2f_0000022017	3	0	3	4	2	2	0	8	14	0	1	8	2	2	3	0	1	0	0	1	5	3	0	2	2	2	0	3	3	0	1	2	0	3	5	1	1	1	2	1	5	3	4	0	1	2	1	3	2
s2f_0000022020	1	4	1	5	4	4	4	11	6	0	19	13	3	1	2	4	0	3	2	3	4	2	4	1	0	3	1	3	4	2	3	1	4	5	3	3	3	2	1	11	0	2	0	3	2	3	4	1	1
s2f_0000022022	112	135	58	125	141	157	129	499	405	0	604	672	156	76	167	157	114	99	149	196	194	160	127	142	53	131	109	207	148	135	114	163	123	234	129	279	165	115	121	146	167	148	215	133	107	134	178	82	141
s2f_0000022027	46	6	5	22	112	119	29	34	31	0	45	10	22	9	10	14	52	12	15	20	37	19	33	21	7	13	18	28	13	43	8	9	17	32	16	19	14	25	11	26	13	7	10	7	14	21	33	57	20
s2f_0000022003	3	212	31	7	7	6	5	34	9	0	7	200	7	27	90	11	0	11	0	2	207	5	9	5	2	3	0	9	0	3	0	48	2	92	10	7	1	0	13	19	56	82	11	74	33	5	74	27	7
s2f_0000022030	0	0	0	0	0	0	0	0	0	0	1	0	0	0	1	1	0	0	0	0	0	0	0	0	0	0	0	0	0	1	0	0	0	0	0	0	0	0	0	0	1	0	0	0	2	0	1	0	1
s2f_0000022035	0	0	0	3	1	3	1	0	1	0	0	0	0	0	0	0	0	0	0	0	1	0	1	0	1	1	0	0	2	1	0	2	1	2	2	1	0	1	0	3	0	1	3	1	0	1	0	0	0
s2f_0000022004	1	4	0	2	28	18	3	32	41	0	83	116	5	3	0	4	4	4	1	13	9	1	6	2	2	8	1	3	5	9	4	3	3	29	2	10	9	3	1	5	2	3	7	5	4	3	5	2	6
s2f_0000022008	0	0	0	0	0	0	0	0	0	0	0	0	0	0	0	0	0	0	0	0	0	0	0	0	0	0	0	0	0	0	0	0	0	0	0	0	0	0	0	0	0	0	0	0	0	0	0	0	0
s2f_0000023001	143	243	79	224	490	460	235	522	312	0	335	524	195	141	273	184	207	200	188	294	226	286	315	182	92	216	152	182	89	236	154	275	78	447	151	307	130	258	174	318	229	101	136	124	71	206	278	175	205
s2f_0000023010	470	539	213	691	1051	1199	465	1079	617	0	775	729	461	355	502	455	627	739	622	661	583	529	510	529	276	452	403	475	422	540	465	674	298	776	554	574	388	587	440	537	453	384	437	335	237	467	609	557	460
s2f_0000023011	17	2	4	11	0	0	5	18	11	0	4	6	4	5	6	7	9	6	8	7	7	8	6	3	6	7	8	4	5	6	9	7	6	12	9	3	5	5	7	7	6	7	4	5	6	6	3	7	5
s2f_0000023014	0	0	0	0	0	0	0	1	1	0	0	0	2	0	0	0	0	0	1	0	1	0	0	0	0	0	0	0	1	0	0	0	1	0	0	0	0	0	0	0	1	0	0	0	1	0	0	0	0
s2f_0000023015	0	0	0	0	0	0	0	0	0	0	0	0	0	0	0	0	0	0	0	0	0	0	0	0	0	0	0	0	0	0	0	0	0	0	0	0	0	0	0	0	0	0	0	0	0	0	0	0	0
s2f_0000023016	953	677	325	923	1220	1588	738	1735	807	0	664	814	757	620	878	789	794	836	1064	606	779	755	679	838	381	658	700	753	702	601	615	844	620	835	947	832	723	625	654	946	830	695	760	614	550	719	658	522	753
s2f_0000023021	192	109	42	267	288	322	133	390	120	0	94	90	143	168	193	145	202	181	166	190	156	200	165	219	71	135	123	183	132	127	114	170	73	155	159	163	136	130	124	176	123	132	156	106	84	160	132	147	117
s2f_0000023024	603	555	243	642	938	1178	687	1624	953	1	777	1020	599	380	645	623	523	517	739	672	687	612	596	612	269	575	512	671	546	511	423	704	426	777	656	661	574	574	523	799	609	565	658	517	338	512	618	453	664
s2f_0000023029	7	3	5	3	7	62	3	3	6	0	23	11	5	3	7	2	4	4	0	18	1	2	5	3	1	9	5	1	3	10	5	12	5	6	4	7	6	3	1	5	5	6	5	9	5	3	15	3	14
s2f_0000023003	126	144	53	174	280	311	122	289	194	1	199	212	113	80	130	126	148	112	148	125	125	144	132	119	67	138	117	119	119	126	116	144	84	140	131	139	100	136	97	124	161	128	148	92	71	91	147	113	115
s2f_0000023032	1	0	0	1	1	2	2	4	9	0	2	4	0	0	0	0	0	3	1	0	5	0	1	1	0	3	0	1	1	1	0	1	1	1	5	2	2	0	0	1	1	4	4	2	3	4	0	2	1
s2f_0000023034	280	206	94	352	623	370	200	477	245	0	229	171	164	260	316	190	288	357	321	303	161	185	229	265	112	122	206	224	160	219	209	324	163	261	292	240	140	336	142	271	225	224	253	105	100	179	195	181	126
s2f_0000023035	17	31	8	36	6	10	19	46	29	0	49	33	17	19	34	22	23	40	22	29	48	43	26	15	11	25	15	28	22	29	28	41	12	30	25	24	17	34	11	35	25	21	15	10	10	25	42	28	28
s2f_0000023039	282	218	82	291	528	616	245	552	288	0	348	361	187	166	211	251	241	256	277	243	234	241	232	227	101	220	197	203	202	239	224	264	184	328	235	274	247	167	165	276	281	165	203	171	138	207	234	180	207
s2f_0000023004	0	0	0	0	0	0	0	0	0	0	0	0	0	1	0	0	2	0	0	0	0	0	0	0	0	1	0	1	0	0	0	0	0	0	0	0	0	0	0	1	0	1	0	0	0	0	0	0	0
s2f_0000023042	861	643	370	659	885	936	734	2385	999	0	840	1202	904	506	943	880	601	682	1132	817	818	600	572	662	270	730	557	761	760	783	641	826	569	899	756	1047	939	652	637	944	869	928	656	1104	493	732	669	624	873
s2f_0000023044	5	2	0	0	1	12	0	4	3	0	0	6	0	0	0	2	2	0	1	0	0	0	3	0	0	0	0	1	0	0	0	1	1	2	0	1	0	0	0	0	2	0	3	0	0	2	4	1	0
s2f_0000023045	4	2	9	5	61	75	2	9	5	0	10	3	0	8	11	5	2	3	1	4	10	4	1	5	7	0	4	1	3	0	8	1	6	3	8	6	8	2	14	5	2	2	2	10	8	5	0	7	1
s2f_0000023054	5	2	0	0	2	16	1	3	14	0	3	2	6	2	2	9	1	3	0	1	2	2	2	1	1	0	1	8	2	0	2	3	2	2	0	1	0	1	0	1	5	2	6	5	0	4	4	1	5
s2f_0000023047	1	0	0	0	0	2	0	0	0	0	0	0	0	0	0	1	1	0	0	1	0	0	0	0	0	0	0	0	0	1	0	1	0	0	0	1	0	1	1	0	1	0	0	0	0	1	0	0	0
s2f_0000023051	0	0	0	0	0	0	0	0	0	0	0	0	0	0	0	0	0	0	0	0	0	0	0	0	0	0	0	0	0	0	0	0	1	0	0	0	0	0	0	0	0	0	0	0	0	0	0	0	0
s2f_0000023059	0	2	0	0	0	0	0	1	0	0	0	1	0	0	0	0	1	0	1	1	0	0	0	0	0	0	1	0	0	0	0	0	0	0	0	0	0	0	0	0	0	0	1	0	0	0	0	0	1
s2f_0000023066	9	7	7	13	14	18	10	25	21	0	23	24	15	9	14	12	17	9	10	11	14	8	12	15	3	7	16	6	15	11	10	15	5	17	7	7	9	9	10	19	8	5	8	7	7	6	13	6	4
s2f_0000023067	0	0	0	0	0	0	0	0	0	0	0	0	0	0	0	0	0	0	0	0	0	0	0	0	0	0	0	0	0	0	0	0	0	0	0	0	0	0	0	0	0	0	0	0	0	0	0	0	0
s2f_0000023068	7	18	7	14	31	43	17	34	17	0	53	54	15	10	14	13	17	17	13	28	14	20	26	12	6	19	9	18	10	19	11	21	9	36	14	26	5	18	10	14	15	10	14	11	13	16	23	13	9
s2f_0000023070	0	0	0	0	0	0	0	0	0	0	0	0	0	0	0	0	0	0	0	0	0	0	0	0	0	0	0	0	0	0	0	0	0	0	0	0	0	0	0	0	0	0	0	0	0	0	0	0	0
s2f_0000023071	0	0	0	0	0	0	0	0	0	0	0	0	0	0	0	0	0	0	0	0	0	0	0	0	0	0	0	0	0	0	0	0	2	0	0	0	0	0	0	0	0	0	0	0	0	0	0	0	0
s2f_0000023073	14316	14956	5699	17234	3404	3614	15828	33649	23580	15	27537	25860	13724	9065	13664	14497	16321	18062	15244	15950	15918	14710	15827	17848	6964	13854	12706	15845	11907	15889	15462	17034	11382	20236	14140	18050	15090	17054	11205	17718	15135	12941	14796	10054	9888	12900	18072	13311	13609
s2f_0000023074	0	0	0	0	0	0	0	0	0	0	0	0	0	0	0	0	0	0	0	0	0	0	0	0	0	0	0	0	0	0	0	0	0	0	0	0	0	0	0	0	0	0	0	0	0	0	0	0	0
s2f_0000024136	0	0	0	0	0	0	0	0	0	0	0	0	0	0	0	0	0	0	1	0	0	0	0	0	0	0	0	0	0	0	0	0	0	0	0	0	0	0	0	0	0	0	0	0	0	0	0	0	0
s2f_0000024026	5121	4574	1962	5820	879	1076	5274	11822	7824	4	8721	9306	5073	3313	5116	5283	4927	5358	5186	5297	5963	4775	4787	5842	2942	4925	4407	6039	4706	4701	5495	5404	4113	6453	4938	6677	6137	5451	4212	5848	5346	4756	5570	3579	3355	4631	5477	4238	5179
s2f_0000025011	41	37	22	41	18	16	56	98	81	0	95	116	52	19	32	31	54	57	45	65	64	54	48	68	39	42	33	61	56	51	32	61	31	57	40	87	49	50	51	36	45	41	45	40	36	42	61	54	43
s2f_0000025012	5274	4229	1985	5728	2047	2810	4342	11411	6965	0	5434	7051	4701	3423	5101	5003	4467	5458	5446	4499	5880	5013	4099	5524	2624	4202	4839	4831	5154	4032	4332	5381	3865	5808	5166	5383	6536	4124	4275	5697	5274	5637	5596	3491	3660	5385	4427	4163	5882
s2f_0000025013	33	28	9	39	32	72	52	115	59	0	89	102	39	18	36	39	21	42	44	65	42	25	39	55	17	28	28	58	44	32	36	36	40	47	33	58	41	24	55	48	47	38	46	43	31	30	43	21	27
s2f_0000025015	636	907	312	927	2313	2847	480	1712	1549	0	2973	1613	616	424	569	697	798	1416	637	1438	980	740	818	774	431	594	492	684	661	762	670	954	376	1194	809	779	617	1761	601	771	625	506	697	435	377	737	1344	1301	519
s2f_0000025018	0	0	0	1	0	1	1	2	1	0	2	2	1	2	0	1	4	0	3	1	3	2	1	0	2	2	0	1	4	1	2	0	2	2	0	1	1	0	2	1	0	2	1	2	0	2	1	0	0
s2f_0000025019	867	668	326	942	1854	2322	731	2140	1654	0	2372	1871	724	384	963	908	707	840	991	1117	945	652	713	697	396	767	784	885	953	793	696	937	513	1137	853	1024	792	1005	668	1017	915	616	920	608	425	760	960	778	696
s2f_0000025002	409	364	160	503	468	432	412	1269	735	0	829	1055	456	258	439	460	424	436	421	495	453	525	377	515	261	425	378	514	432	476	474	443	368	604	402	680	563	445	401	435	476	516	471	424	362	418	454	359	397
s2f_0000025020	2461	2081	877	2398	2241	2788	2191	5754	2974	2	2416	3202	2306	1404	2373	2350	2067	2306	2707	2175	2633	1928	2225	2819	1355	2214	2056	2261	2454	2021	1835	2327	1924	2441	2707	2679	2382	2411	1946	2851	2493	2221	2962	1858	1676	2278	1978	1852	2890
s2f_0000025021	0	0	0	0	0	0	0	1	0	0	0	0	0	0	1	1	1	0	0	0	0	0	0	0	0	0	0	0	0	1	0	0	0	0	2	0	0	0	0	0	0	0	0	0	0	1	0	0	0
s2f_0000025025	657	522	247	664	387	479	508	1448	1161	0	1052	1292	648	358	638	673	571	593	718	686	720	560	574	574	305	590	531	666	584	552	506	629	435	695	661	858	556	621	519	696	672	522	716	371	366	595	641	476	622
s2f_0000025026	0	0	0	0	0	0	0	0	0	0	0	0	0	0	0	0	0	0	0	0	0	0	0	0	0	0	0	0	0	0	0	0	0	0	0	0	0	0	0	0	0	0	0	0	0	0	0	0	0
s2f_0000025027	1283	1286	491	1520	1254	1767	1297	2953	2146	0	2265	2581	1273	931	1232	1395	1404	1618	1373	1661	1581	1398	1286	1501	807	1180	1000	1373	1259	1369	1291	1630	841	1728	1288	1524	1070	1724	1060	1687	1389	1028	1481	917	737	1263	1596	1287	1226
s2f_0000025029	280	405	174	455	716	646	295	836	914	0	1742	1068	357	203	342	358	460	610	319	846	467	362	461	375	227	359	296	369	370	451	377	530	210	682	388	434	292	861	347	428	332	257	375	220	194	383	630	655	278
s2f_0000025003	606	958	268	965	463	484	726	1737	1607	0	2115	1944	705	441	625	837	901	1130	713	1197	929	1036	925	964	501	646	547	803	711	956	1011	1320	407	1298	736	924	688	1171	564	1164	699	588	854	552	454	770	1133	922	534
s2f_0000025032	9187	5105	2687	6138	1653	1824	6110	15758	9723	1	6621	8724	7262	3526	7257	7348	5616	5924	9184	5798	8079	4782	5706	6764	3004	6247	6368	6705	5980	5312	5508	6125	5128	6262	7447	8123	6829	6477	5420	8026	7919	5984	7541	4484	4041	6388	5867	5379	8401
s2f_0000025034	2150	2233	1017	2610	5256	7696	1738	6000	4091	0	4698	4591	2481	1657	2971	2594	2291	2526	2564	3230	2997	2213	2143	2016	1308	2181	1846	2531	2340	2400	1979	2686	1415	2980	2819	3280	2145	3226	2190	2337	2404	1967	2573	1927	1578	2627	2514	2274	2183
s2f_0000025035	683	461	245	591	573	1022	701	1354	1027	0	931	953	766	530	852	1010	470	612	722	569	847	622	554	639	272	545	600	625	565	539	464	530	744	694	768	807	678	764	725	454	698	486	980	474	468	693	542	416	770
s2f_0000025036	1385	878	445	1026	558	590	1183	2972	1614	1	1227	1582	1078	803	973	1323	917	968	1492	853	1247	949	881	1256	582	1157	1125	1227	1186	1034	951	968	948	1139	1374	1297	1258	903	933	1376	1226	1194	1271	998	854	1117	938	858	1395
s2f_0000025004	806	600	298	758	421	493	704	1801	963	0	910	921	759	492	913	712	699	837	832	789	739	663	705	786	360	642	737	651	632	596	595	829	502	961	707	775	723	815	579	964	814	631	666	592	362	715	660	636	775
s2f_0000025007	626	556	316	585	824	673	613	1718	958	0	819	1049	679	457	566	684	524	666	713	603	685	515	492	670	338	742	632	653	578	569	487	552	562	682	682	838	699	611	513	702	828	574	585	573	526	622	507	488	682
s2f_0000025008	2063	2504	1234	3433	3740	4616	2420	6110	4148	1	4650	4384	2790	2085	2970	3058	3154	3821	2517	3121	3027	3185	2891	2857	2059	2796	2322	2849	3204	2644	2719	2969	1947	3395	3049	2944	2614	3804	2444	2872	3021	2510	2767	1891	1908	2768	3439	2791	2335
s2f_0000025009	8	15	7	17	18	16	8	31	23	0	25	29	8	6	7	24	12	7	14	27	10	13	8	23	5	21	9	11	39	15	12	11	4	18	6	14	14	12	9	20	7	9	10	8	9	7	18	3	5
s2f_0000027014	0	0	0	0	0	0	0	0	0	0	0	0	0	0	0	0	0	0	0	0	0	0	0	0	0	0	0	0	0	0	0	0	0	0	0	0	0	0	0	0	0	0	0	0	0	0	0	0	0
s2f_0000027018	0	0	0	0	1	0	0	0	0	0	0	0	0	0	0	0	0	0	0	0	0	0	0	0	1	0	0	0	0	0	0	0	0	0	0	0	0	0	0	0	0	0	0	0	0	0	0	0	0
s2f_0000027019	0	0	0	0	0	0	1	0	0	0	1	0	0	0	0	0	0	0	0	0	0	0	0	0	0	0	0	1	0	0	0	0	0	0	0	1	0	0	0	0	0	0	0	0	0	0	0	0	0
s2f_0000027025	0	0	0	0	0	0	0	1	0	0	0	0	0	0	0	0	0	0	0	0	0	0	0	0	0	0	0	0	0	0	0	0	0	0	0	0	0	0	0	0	0	0	0	0	0	0	0	0	0
s2f_0000027024	0	0	0	0	0	0	0	0	0	0	0	1	0	0	0	0	0	0	0	0	0	0	0	0	0	0	0	0	0	0	0	0	0	0	1	0	0	0	0	0	0	0	0	0	0	0	0	0	0
s2f_0000027029	3	4	1	4	8	2	4	3	1	0	14	4	4	2	1	4	2	2	1	1	3	2	4	2	2	1	1	0	3	1	3	3	2	6	0	5	2	2	6	1	1	0	1	3	3	2	8	1	2
s2f_0000027031	8	4	1	6	10	16	2	6	8	0	2	2	2	4	4	3	6	4	1	5	3	3	1	10	2	0	3	1	2	6	1	2	0	4	3	2	3	2	3	0	6	0	1	4	0	2	4	2	1
s2f_0000027032	1	5	1	2	38	45	3	12	12	0	34	24	2	2	3	5	3	5	4	14	6	2	6	5	3	3	2	1	8	6	7	3	4	12	4	4	3	8	3	2	6	5	4	4	1	5	14	7	0
s2f_0000027033	8	10	0	4	15	5	6	22	59	0	53	47	4	1	19	24	4	6	8	10	7	6	12	4	3	6	5	9	20	12	11	3	8	17	2	27	14	5	10	33	10	12	7	14	5	8	4	5	6
s2f_0000027040	20	24	13	22	140	177	17	48	71	0	210	94	19	5	8	23	22	22	21	62	29	19	28	23	10	14	13	26	20	21	13	22	15	55	25	30	5	41	11	24	19	13	14	17	9	13	54	34	10
s2f_0000027004	0	0	0	0	0	0	0	0	0	0	0	0	0	0	0	0	0	0	0	0	0	0	0	0	0	0	0	0	0	0	0	0	0	0	0	0	0	0	0	0	0	0	0	0	0	0	0	0	0
s2f_0000027046	13	17	8	19	96	47	22	27	19	0	15	12	9	7	12	17	11	27	18	18	12	26	16	15	6	18	8	12	8	39	13	13	12	19	27	14	11	32	10	22	21	13	15	10	13	12	16	12	9
s2f_0000027048	8	6	7	4	3	4	7	43	12	0	18	30	22	2	10	13	3	3	7	16	26	6	6	2	3	13	8	5	2	6	6	11	14	21	11	16	11	10	6	16	15	13	12	10	5	5	9	9	12
s2f_0000027006	260	211	124	326	964	780	248	482	256	0	167	152	219	189	356	253	253	335	306	243	299	199	289	303	149	198	263	237	227	274	255	347	145	276	317	264	330	309	197	296	323	189	201	197	177	225	187	271	223
s2f_0000027008	181	146	32	187	570	286	167	244	187	0	123	137	173	110	207	154	213	233	195	152	180	148	121	175	76	161	130	298	145	83	156	177	114	123	201	196	200	197	180	262	199	98	136	73	42	166	208	161	156
s2f_0000028011	11	31	6	31	58	93	14	49	62	0	101	70	8	9	17	24	21	35	12	39	23	18	23	21	9	17	10	16	14	19	24	27	11	50	22	18	12	26	21	27	17	12	28	17	16	21	27	16	13
s2f_0000028012	0	3	1	0	11	11	4	5	7	0	2	10	2	1	4	3	1	3	5	1	1	2	0	3	1	4	1	4	0	2	1	4	1	1	5	4	1	2	3	3	3	0	4	3	1	1	3	0	0
s2f_0000028013	1	0	1	0	1	1	1	0	1	0	0	1	0	2	0	1	1	1	0	0	1	1	0	2	1	1	2	1	0	0	1	0	0	0	1	1	0	1	0	0	2	0	0	1	0	0	0	0	1
s2f_0000028014	0	0	0	2	2	2	2	3	3	0	1	2	1	2	1	1	1	2	1	1	0	0	1	0	0	1	0	1	1	3	0	2	0	0	1	1	0	2	1	1	1	1	0	1	2	3	0	4	0
s2f_0000028015	0	0	0	0	0	0	0	0	2	0	0	2	1	0	0	0	0	0	0	0	0	0	0	1	0	0	0	0	0	0	0	0	0	0	0	0	0	0	0	0	0	0	0	0	0	0	0	0	0
s2f_0000028016	0	0	0	0	0	0	0	0	0	0	1	2	0	0	1	2	0	2	0	1	0	2	1	0	1	0	1	1	0	3	0	0	1	1	0	1	0	2	0	4	0	0	0	0	0	6	0	0	2
s2f_0000028019	0	0	0	0	0	0	0	0	1	0	0	0	0	0	0	0	0	0	0	0	0	0	0	0	0	0	0	0	0	0	0	0	0	0	0	0	0	0	0	0	0	0	1	0	0	0	0	0	0
s2f_0000028002	55	41	9	37	82	53	42	157	184	0	373	259	49	22	41	62	29	41	57	58	68	57	40	45	31	74	44	53	107	77	51	39	33	95	44	101	39	39	32	46	81	35	54	53	44	51	55	41	43
s2f_0000028020	1	3	0	0	0	0	0	0	0	0	1	0	0	0	1	1	1	2	0	2	1	0	0	0	0	0	0	0	0	1	4	0	0	0	0	0	0	1	0	1	0	1	1	0	0	0	0	0	0
s2f_0000028022	0	0	0	0	0	0	0	0	0	0	0	0	0	0	0	0	0	0	0	0	0	0	0	0	0	0	0	0	0	0	0	0	0	0	0	0	0	0	0	0	0	0	0	0	0	0	0	0	0
s2f_0000028023	3	1	0	5	5	6	3	13	8	0	19	22	1	0	4	3	2	3	1	9	3	0	2	2	1	9	3	1	12	12	1	4	3	7	2	10	2	2	0	8	1	5	4	3	1	5	3	6	2
s2f_0000028024	5	9	1	2	0	0	16	8	15	0	16	19	8	0	10	5	8	8	5	9	7	4	6	12	7	6	5	4	6	2	3	11	6	10	8	13	3	3	5	6	5	5	6	6	4	3	11	7	7
s2f_0000028025	6	6	0	15	4	1	7	12	8	0	13	10	1	2	2	8	8	9	6	6	7	7	9	8	4	7	11	5	2	9	11	12	4	9	4	5	8	6	4	5	7	2	5	7	5	4	2	7	4
s2f_0000028026	0	0	0	0	0	0	0	0	0	0	0	0	1	0	0	0	0	1	0	0	1	0	0	0	1	0	0	0	0	0	0	0	0	0	0	0	0	0	0	0	0	0	0	0	0	0	0	0	0
s2f_0000028027	2	11	2	3	8	9	3	14	5	0	22	13	0	1	3	4	6	2	3	9	4	2	2	3	2	6	2	3	2	5	0	2	1	6	6	3	4	10	4	3	5	2	5	5	6	3	5	5	2
s2f_0000028028	0	0	0	0	0	0	0	0	0	0	0	0	0	0	0	0	0	0	0	0	0	0	0	0	0	0	0	0	0	0	0	0	1	0	0	0	0	0	0	0	0	0	0	0	0	0	0	0	0
s2f_0000028029	1	0	0	1	1	0	0	0	1	0	0	0	0	0	0	0	0	1	0	2	0	0	0	0	0	0	1	0	0	0	1	0	0	0	0	1	0	0	1	0	1	0	1	0	1	0	0	0	0
s2f_0000028003	0	0	0	0	0	0	0	1	0	0	0	1	1	0	1	0	0	0	0	0	0	0	0	0	0	0	0	0	0	0	0	0	0	0	1	1	0	0	0	0	1	0	0	0	0	1	0	0	0
s2f_0000028030	12	23	4	8	91	104	30	46	29	0	106	52	13	2	9	17	16	13	13	30	16	22	32	20	3	13	11	17	47	32	17	28	16	50	12	38	9	15	14	19	14	7	11	8	16	6	19	10	14
s2f_0000028031	0	0	0	0	0	0	0	0	0	0	0	0	0	0	0	0	0	0	0	0	0	0	0	0	0	0	0	0	0	0	0	0	0	0	0	0	0	0	0	0	0	0	0	0	0	0	0	0	0
s2f_0000028033	0	0	0	0	0	0	0	1	0	0	1	0	0	0	0	0	0	0	0	2	0	0	0	0	0	0	0	0	0	0	0	0	0	0	0	0	0	0	2	0	0	0	0	0	0	0	0	0	0
s2f_0000028038	0	0	0	0	0	3	0	1	0	0	3	0	0	0	1	1	1	0	0	0	1	1	0	2	0	0	0	0	0	0	2	3	0	2	0	0	0	0	0	1	2	0	0	1	0	1	0	0	2
s2f_0000028039	0	0	0	0	1	1	0	2	1	0	0	0	0	0	0	0	0	1	0	1	1	0	0	0	0	1	0	0	0	0	0	0	1	0	0	0	0	0	0	0	0	0	0	0	0	0	2	0	0
s2f_0000028040	0	0	0	0	5	6	0	1	0	0	3	5	1	2	1	0	0	1	1	0	3	0	1	1	0	1	0	0	0	2	0	0	0	3	0	1	2	0	0	1	0	1	1	0	0	1	0	0	0
s2f_0000028042	2	1	2	3	1	0	2	2	4	0	1	1	4	0	0	0	0	1	2	5	1	2	1	3	1	1	0	2	1	2	3	0	2	1	0	0	5	2	0	2	0	0	1	1	1	3	3	2	3
s2f_0000028043	4	3	2	9	5	2	3	10	4	0	4	5	1	4	6	2	5	1	2	5	1	8	7	2	2	1	6	6	3	2	5	6	4	11	2	1	1	5	3	3	1	4	7	0	0	7	5	0	0
s2f_0000028044	0	0	0	1	0	0	0	2	0	0	0	0	0	0	0	0	0	0	1	0	0	0	0	0	0	0	0	0	0	0	0	0	0	0	0	0	0	0	0	0	0	0	0	0	0	0	0	0	0
s2f_0000028045	0	1	0	0	0	0	1	0	1	0	1	0	0	0	0	0	0	0	0	1	0	0	1	0	0	0	0	0	0	0	0	1	0	1	0	0	0	0	0	1	0	0	0	0	1	0	0	0	0
s2f_0000028047	1	0	0	0	1	5	0	1	1	0	1	1	0	1	0	0	0	1	0	0	1	1	0	0	1	0	1	0	0	0	0	1	0	0	0	5	0	0	2	0	0	2	0	1	0	0	0	0	0
s2f_0000028048	0	3	0	3	0	0	1	1	1	0	1	2	1	0	0	0	1	0	0	2	0	2	0	4	1	0	0	3	1	0	0	0	1	1	2	1	0	0	0	0	0	0	1	0	0	0	0	0	0
s2f_0000028005	7	8	2	1	1	3	9	15	4	0	8	7	6	5	9	8	10	7	5	5	4	3	4	5	3	5	4	6	6	6	3	5	5	3	9	7	7	8	5	9	5	6	9	3	4	6	7	8	6
s2f_0000028006	0	0	0	0	0	0	0	1	0	0	0	0	0	0	0	0	1	0	0	0	0	0	0	0	0	1	0	0	0	0	0	0	0	0	0	0	0	0	0	0	0	0	0	0	0	0	0	0	0
s2f_0000028007	1	0	0	0	0	0	0	0	0	0	0	0	0	0	0	0	0	0	0	0	0	0	0	0	0	0	0	0	0	0	0	0	0	0	0	0	0	0	0	0	0	0	0	1	0	0	0	0	0
s2f_0000028008	0	0	0	0	0	0	0	0	0	0	0	0	0	0	1	0	0	0	0	0	0	0	0	0	0	0	0	0	0	0	0	0	0	0	0	1	0	0	0	0	0	0	0	0	0	0	0	0	0
s2f_0000028009	42	21	16	36	62	74	44	77	47	0	38	58	30	20	18	40	33	37	36	24	24	22	28	35	16	26	25	21	30	32	22	13	26	23	36	34	35	25	21	26	40	20	35	22	19	19	29	36	23
s2f_0000029001	0	1	0	0	0	0	2	2	1	0	1	0	0	0	1	1	0	1	2	0	0	1	0	0	0	1	1	0	1	0	0	0	0	2	0	0	2	1	1	0	1	1	1	0	0	0	1	1	2
s2f_0000029010	0	0	0	0	0	0	0	0	0	0	0	0	0	0	0	0	0	0	0	0	0	0	0	0	0	0	0	0	0	0	0	0	0	0	0	0	0	0	0	0	0	0	0	0	0	0	0	0	0
s2f_0000029011	958	544	247	705	1196	1438	538	1455	696	0	536	590	588	495	731	665	651	771	844	543	746	598	532	751	317	586	662	592	588	562	466	676	475	592	797	624	690	548	524	729	742	653	648	475	393	672	496	474	672
s2f_0000029014	5	5	2	8	6	2	2	6	8	0	2	10	3	4	1	4	4	6	5	4	3	5	3	6	1	4	1	4	1	11	6	6	1	2	10	2	2	6	2	12	1	3	7	0	0	5	5	5	8
s2f_0000029015	73	99	48	129	626	809	62	205	235	0	388	215	82	72	74	110	125	159	74	191	111	101	130	111	67	83	73	74	78	98	102	129	59	169	113	93	73	219	91	94	87	52	99	47	43	80	173	181	65
s2f_0000029016	1408	2432	955	3035	1953	2088	2182	4586	4656	2	6285	5308	1920	1137	1739	2160	2304	3615	1892	3814	2492	2541	2589	2913	1777	1599	1491	2143	2560	2021	2459	2948	1454	3476	1731	2656	2005	4279	1757	2221	1837	1591	2640	1416	1143	1895	3400	2973	1957
s2f_0000029017	9	9	2	8	0	0	7	16	11	0	8	12	13	4	12	6	15	11	12	8	4	15	6	7	1	8	5	10	10	12	8	6	5	13	8	13	1	4	11	4	5	2	5	4	2	3	11	5	5
s2f_0000029019	119	83	45	98	131	117	117	253	136	0	154	170	73	86	90	108	118	126	102	117	135	98	102	108	54	104	83	104	82	96	66	107	80	140	119	136	96	66	75	110	121	115	108	91	75	109	98	75	102
s2f_0000029022	5728	4850	2388	5966	3253	3860	5244	12569	8551	5	7740	9317	5728	4358	5707	5747	5672	6047	6422	5592	6641	5597	5125	5812	3000	5472	4943	5793	5710	5220	4985	5998	4293	6306	6381	6567	6012	5717	4994	6156	6129	5341	5494	3897	3807	5706	6027	4958	6161
s2f_0000029029	3085	2288	968	2715	1467	2088	2268	7041	4434	1	3237	4510	2934	1911	2953	2988	2534	2836	3310	2697	3263	2280	2451	2893	1514	2624	2541	2739	2921	2268	2333	2575	1960	3064	3135	3556	2989	2575	2476	3051	2974	2947	2978	2145	1726	2886	2426	2176	3111
s2f_0000029025	2	0	1	1	1	1	0	0	1	0	2	1	0	0	0	0	1	0	0	1	0	0	0	0	0	0	1	0	0	0	0	0	0	0	0	0	0	0	0	0	0	0	0	0	0	0	0	0	1
s2f_0000029026	0	4	0	2	1	0	0	0	2	0	3	1	0	0	1	0	3	0	1	3	2	0	3	0	0	0	1	1	0	1	1	2	2	2	0	3	0	1	0	3	0	0	0	0	0	3	1	3	0
s2f_0000029030	366	467	143	495	985	1051	201	781	623	1	1038	459	286	178	359	431	475	700	364	710	445	337	430	350	233	319	235	395	315	296	336	425	167	573	360	327	269	804	301	393	374	260	315	163	160	316	536	740	259
s2f_0000029032	4706	3837	1754	4538	994	1154	4071	11047	7920	1	6251	8679	4983	2706	4351	4690	4244	4833	5071	5074	5433	4213	4070	5050	2630	4407	3779	4840	5116	4008	4316	4424	3231	5125	5189	5874	4515	4457	4012	5550	5125	4370	4926	3161	2962	4272	4608	3991	5210
s2f_0000029033	3189	2918	1396	3596	2176	2330	2773	7442	6332	4	7831	6531	3499	1900	3457	3308	3500	4353	3685	4643	3987	3014	3393	3367	1998	3122	2558	3411	3408	3411	2998	3246	2258	4253	3760	4080	2821	5618	2896	2979	3225	2476	3033	2002	1998	3233	4701	4325	3396
s2f_0000029034	1038	1215	405	1497	2601	3145	1230	2633	1761	1	2756	2269	1109	875	1384	1091	1275	1548	1223	1618	1296	1288	1230	1220	531	1003	997	1175	991	1280	1117	1454	777	1969	1187	1429	827	1462	956	1542	1151	921	1059	824	646	978	1483	1060	902
s2f_0000029035	0	8	0	3	5	1	3	6	5	0	3	3	0	1	0	3	0	2	2	0	2	4	3	4	0	0	0	0	0	0	1	3	1	0	0	1	2	1	1	2	1	1	3	0	0	5	0	2	0
s2f_0000029036	964	797	222	823	876	1066	542	1205	901	0	376	420	729	492	623	604	700	688	852	573	720	645	576	736	281	574	563	599	573	532	742	735	462	598	661	519	701	583	542	979	644	646	686	345	359	575	632	611	628
s2f_0000029006	46	43	17	55	89	86	55	130	82	0	84	107	46	38	43	46	40	57	49	72	52	41	51	68	24	53	58	76	66	67	48	38	45	81	71	80	67	31	47	72	67	54	51	40	46	49	57	39	52
s2f_0000029007	855	1255	417	1298	2983	3807	708	2208	2302	0	4804	2424	863	532	887	1023	1206	1973	937	2467	1256	1039	1126	1176	617	755	732	1050	871	1168	957	1379	571	1728	1140	1088	688	2859	876	1048	858	653	932	522	515	998	1996	2153	739
s2f_0000029009	467	648	271	896	869	1070	567	1319	892	1	1022	1051	703	403	576	675	746	859	525	714	633	756	606	709	352	646	537	651	608	589	874	766	466	819	599	594	606	823	543	758	694	519	686	401	353	541	807	677	412
s2f_0000031010	0	0	0	0	0	0	0	0	1	0	1	0	1	0	0	0	0	0	0	0	0	0	0	0	0	1	0	0	1	0	0	0	0	0	0	0	0	1	0	0	0	0	1	0	0	0	2	0	0
s2f_0000031012	1470	909	371	1339	823	1035	973	2768	1391	0	1138	1283	919	760	1180	1198	919	1245	1146	963	1182	1018	1024	1330	585	1048	1397	1136	1250	787	1148	1335	900	1059	1062	1272	1446	980	872	1689	1457	1110	1357	621	605	1215	960	1013	1352
s2f_0000031014	44	73	29	77	124	112	53	121	121	0	272	144	50	62	64	66	101	154	38	133	63	85	61	68	56	53	31	56	54	74	89	74	44	138	43	71	46	129	55	69	63	35	59	25	40	53	130	95	20
s2f_0000031015	0	0	0	0	0	0	0	0	1	0	0	0	0	0	0	0	0	0	0	0	1	0	0	0	0	0	0	0	0	0	0	0	0	0	0	0	0	0	0	0	0	0	0	0	0	0	0	0	0
s2f_0000031017	1	11	3	10	29	38	5	26	22	0	22	53	3	4	32	12	12	13	3	48	9	9	8	4	1	13	0	4	10	28	8	4	2	20	6	15	7	4	3	19	6	4	2	4	5	3	14	8	8
s2f_0000031019	470	354	179	472	162	153	386	845	585	0	691	678	367	264	406	402	391	491	430	477	408	399	392	515	219	381	318	361	435	315	419	464	333	522	378	380	418	414	313	472	439	342	512	273	241	348	455	317	410
s2f_0000031020	0	0	0	0	0	0	2	1	1	0	4	0	0	0	0	0	1	0	0	0	0	0	1	0	0	0	0	0	0	2	0	0	0	0	0	0	0	3	0	0	0	0	0	0	0	0	0	1	0
s2f_0000031025	0	0	0	0	0	0	0	0	0	0	0	0	0	0	0	0	0	0	0	0	0	0	0	0	0	0	0	0	0	0	0	0	0	0	1	0	0	0	1	0	0	0	0	0	0	0	0	0	0
s2f_0000031028	4	6	2	1	68	61	2	7	2	0	4	3	0	2	5	2	3	3	5	3	4	0	2	4	0	1	1	3	3	5	0	0	0	0	8	2	2	2	0	1	1	1	2	0	0	3	1	1	0
s2f_0000031003	0	1	1	2	2	4	1	3	5	0	9	9	1	5	1	4	4	2	2	1	3	1	3	1	1	0	3	2	3	1	0	3	2	8	2	0	3	3	3	3	2	5	4	1	2	2	4	1	2
s2f_0000031030	24	10	6	14	86	98	8	69	39	0	184	114	9	0	3	22	20	16	6	42	23	15	10	17	8	10	8	15	13	11	13	51	9	72	14	21	7	22	11	17	19	7	20	7	6	13	12	15	11
s2f_0000031031	0	0	0	0	0	0	0	0	1	0	0	0	0	0	0	0	0	0	0	0	0	0	0	0	0	0	0	0	0	0	0	0	0	0	1	0	0	0	0	0	1	0	0	0	0	0	0	0	0
s2f_0000031033	0	0	0	0	0	1	0	0	1	0	0	3	0	0	0	0	0	0	0	1	0	0	1	0	0	0	0	0	0	0	0	0	0	2	0	0	1	1	0	0	0	0	0	0	0	0	0	0	0
s2f_0000031034	0	0	0	0	0	4	0	1	2	0	1	3	0	0	0	0	1	0	1	1	1	0	1	0	0	0	0	0	0	0	0	0	0	0	0	1	0	1	0	0	1	0	0	0	0	1	0	0	0
s2f_0000031035	0	0	0	2	5	3	0	4	2	0	9	6	3	0	2	1	1	1	2	0	4	2	3	4	0	0	0	0	2	1	1	3	1	3	1	0	0	4	2	0	1	1	0	0	1	0	0	3	3
s2f_0000031036	61	80	31	106	271	293	59	166	119	0	218	125	74	48	89	92	112	92	89	114	75	72	83	68	27	76	65	71	113	98	65	74	31	123	72	100	44	73	59	87	69	49	63	46	42	52	104	70	43
s2f_0000031037	2	2	1	5	8	13	1	7	26	0	32	27	4	0	5	8	3	2	0	11	2	8	3	2	1	1	1	5	1	6	5	1	1	17	0	1	1	1	4	7	4	3	4	3	2	2	2	1	0
s2f_0000031038	0	2	0	1	3	5	0	6	3	0	8	6	0	0	0	1	0	0	0	2	1	1	0	1	0	0	0	0	1	0	2	3	0	3	0	1	3	0	0	0	0	0	1	0	0	0	2	0	0
s2f_0000031004	0	0	0	0	0	0	0	0	0	0	0	0	0	0	0	0	0	0	0	0	0	1	0	1	0	0	0	0	0	0	0	0	0	0	0	0	0	0	0	0	0	0	0	0	0	0	0	0	0
s2f_0000031006	631	448	203	570	861	927	441	1120	660	1	520	679	429	355	501	516	490	569	619	451	564	458	498	534	257	510	483	450	518	463	375	577	310	571	654	483	373	577	414	605	549	375	533	317	281	487	454	463	443
s2f_0000031007	0	0	0	0	0	0	0	0	0	0	0	1	1	0	0	0	0	0	0	0	0	0	0	0	0	0	0	0	0	0	0	0	0	0	0	0	0	0	0	0	0	0	0	0	0	0	0	0	0
s2f_0000031009	0	0	0	0	0	3	0	3	3	0	7	4	0	0	0	0	0	0	0	2	0	0	0	0	0	1	0	0	0	1	0	0	0	1	0	1	0	0	2	0	0	0	0	0	0	1	1	0	0
s2f_0000032001	89	70	30	77	325	276	97	139	83	0	96	113	47	35	54	77	69	63	87	70	57	68	73	74	33	59	49	55	50	101	44	107	54	90	58	74	46	63	33	77	97	54	81	60	39	40	69	65	43
s2f_0000032010	2582	1563	748	2259	4594	5468	2368	4840	1937	1	1357	1978	1774	1511	2234	2116	2033	2030	2887	1548	2176	1861	1889	2315	932	1923	2302	1762	1773	1837	1758	2445	1610	2107	2331	2241	1778	1990	1440	2928	2391	1786	2014	1560	1279	1723	1675	1558	1928
s2f_0000032012	210	183	103	232	105	112	233	496	276	0	327	439	203	127	181	210	187	231	195	201	194	231	193	226	121	262	227	246	179	208	195	190	153	279	186	284	235	205	150	241	261	210	248	186	161	209	219	195	171
s2f_0000032013	649	408	143	523	1107	1170	508	1211	533	0	384	575	397	378	767	534	534	538	677	395	534	355	401	522	265	442	514	426	378	437	334	631	340	522	650	552	324	617	387	555	545	426	479	367	263	436	391	339	425
s2f_0000032015	0	0	0	0	1	0	0	0	1	0	0	0	0	0	0	0	0	0	0	1	0	0	1	0	0	0	0	0	0	0	0	0	0	0	1	0	0	0	0	0	0	0	0	0	1	0	0	0	0
s2f_0000032014	0	0	0	0	0	1	0	0	0	0	0	0	0	0	0	0	0	0	0	0	0	0	0	0	0	0	0	0	0	0	0	0	0	0	0	0	0	0	0	0	0	0	0	0	0	0	0	0	1
s2f_0000032017	1	3	0	7	2	2	5	4	7	0	10	8	1	3	5	3	5	1	4	6	3	4	1	4	1	1	1	4	0	5	1	7	2	10	1	8	0	4	5	4	0	2	2	1	2	1	4	3	3
s2f_0000032019	32	16	8	34	37	59	33	54	18	0	19	14	13	19	21	11	15	31	28	17	22	23	23	17	11	13	27	12	15	23	33	30	18	21	26	20	18	15	19	31	17	22	19	18	9	17	14	12	17
s2f_0000032021	2	2	0	0	1	3	0	5	2	0	3	8	1	0	1	1	0	3	1	2	3	1	1	1	0	0	0	1	1	0	0	1	5	2	1	1	2	2	0	2	1	0	3	1	0	2	1	3	1
s2f_0000032022	1	1	0	1	0	1	0	2	0	0	2	1	0	1	0	0	0	1	0	1	0	0	0	0	0	0	1	0	1	1	0	0	0	0	1	2	0	2	1	0	0	1	1	1	1	0	0	1	0
s2f_0000032023	34	37	18	41	6	7	45	82	46	0	39	51	36	38	34	39	43	37	42	37	42	41	39	47	19	20	28	37	44	30	46	47	27	46	48	46	43	32	30	40	40	34	39	21	32	40	45	39	52
s2f_0000032025	503	271	170	402	122	219	402	912	531	0	286	502	409	306	382	358	296	340	565	295	429	295	343	412	197	408	459	475	398	229	344	419	526	448	408	450	492	349	332	530	527	536	546	283	284	388	314	301	508
s2f_0000032027	117	41	24	64	234	342	78	244	122	0	109	181	79	32	51	84	54	60	67	71	94	71	56	60	39	70	85	83	82	64	31	80	71	89	79	110	69	58	61	95	88	62	92	69	56	53	66	44	77
s2f_0000032028	1340	663	424	1331	1163	1596	1258	2475	933	0	447	702	1182	797	1192	1041	1022	818	1455	739	991	878	737	1068	439	1305	1185	858	924	708	926	805	666	982	1491	1080	1104	992	707	1283	1322	1702	682	754	756	1062	734	739	832
s2f_0000032029	555	213	154	279	506	720	344	971	374	0	194	345	368	251	573	474	265	253	587	256	374	237	317	444	189	414	448	392	310	253	230	359	405	288	504	474	462	404	263	689	535	441	546	379	244	349	220	279	407
s2f_0000032003	527	303	180	409	219	191	449	1149	536	0	283	554	404	290	404	477	327	425	561	315	519	357	388	472	213	453	415	444	423	354	320	374	294	398	535	481	440	372	327	493	489	438	478	463	320	390	267	326	458
s2f_0000032030	1153	506	429	796	1129	1385	851	2328	800	0	358	787	924	595	937	1086	739	847	1399	465	815	590	674	850	541	871	1031	843	845	617	590	863	840	707	1272	842	1279	536	877	1144	1153	1108	1112	843	790	994	538	560	1146
s2f_0000032031	30	21	12	38	34	42	40	81	60	0	46	87	26	22	30	23	28	41	28	42	31	45	41	38	10	52	42	32	40	41	36	23	40	42	37	65	49	29	32	40	38	24	34	45	28	32	38	30	40
s2f_0000032032	0	0	0	0	0	0	0	0	0	0	0	0	0	0	0	0	0	0	0	0	0	0	0	0	0	0	0	0	0	0	0	0	0	0	0	0	0	0	0	0	0	0	0	0	0	0	0	0	0
s2f_0000032033	4	3	0	3	18	19	0	17	10	0	14	16	2	8	6	7	1	6	5	2	3	2	3	6	1	2	2	7	5	10	4	3	4	2	4	11	5	4	3	3	10	2	3	2	1	2	7	2	5
s2f_0000032034	0	0	0	0	0	0	0	0	0	0	0	0	0	0	0	0	0	0	0	0	0	0	0	0	0	0	0	0	0	0	0	0	0	0	0	0	0	0	0	0	0	0	0	0	0	0	0	0	0
s2f_0000032004	306	181	82	280	542	661	205	540	222	0	198	206	198	145	393	219	238	271	312	189	232	248	218	252	102	162	249	220	139	175	169	291	183	241	263	238	168	254	175	413	231	157	219	165	114	181	213	210	169
s2f_0000032005	77	43	25	48	65	85	48	92	67	0	53	78	39	26	43	63	52	33	56	29	46	46	37	37	32	51	33	56	35	33	34	69	43	55	70	53	65	35	35	47	64	60	71	28	41	43	47	24	58
s2f_0000032006	101	92	24	119	233	196	248	165	148	0	133	132	109	81	189	104	78	125	94	118	48	122	85	160	106	63	127	124	59	110	147	207	117	181	108	122	107	143	77	112	94	121	131	98	102	72	102	86	93
s2f_0000032009	2392	1084	629	1501	2405	2735	1605	4022	1289	0	687	1102	1480	1122	2056	1778	1430	1371	2559	1023	1295	1051	1209	1697	717	1405	1958	1430	1193	1162	1223	1597	1254	1468	1956	1621	1534	1401	1234	2612	1922	1541	1577	1395	928	1353	964	1061	1652
s2f_0000033001	475	468	156	518	758	954	485	1110	581	0	630	659	402	317	445	411	426	499	532	522	486	535	406	487	253	348	483	442	379	390	402	502	322	641	530	503	442	445	343	710	402	366	429	364	268	409	403	374	458
s2f_0000033013	464	461	173	601	1634	2127	402	1130	671	1	684	725	410	414	572	514	492	585	506	463	444	493	534	491	244	470	412	470	474	497	420	607	328	629	521	525	404	499	397	524	550	387	457	312	275	422	554	411	451
s2f_0000033014	249	123	64	170	198	209	164	454	215	0	164	246	195	119	190	168	159	207	207	166	193	164	143	211	91	190	192	186	157	164	142	164	152	203	200	248	192	173	133	277	209	256	188	174	158	152	153	150	181
s2f_0000033015	1022	987	407	1253	1966	2373	1087	2265	1496	1	1454	1675	924	678	1119	1158	1090	1229	1105	1105	1028	1119	1082	1151	599	1001	871	884	1005	963	972	1168	701	1431	1080	1100	922	1237	864	1222	1072	940	1191	767	623	856	1298	910	884
s2f_0000033002	137	106	66	148	346	505	165	252	183	0	273	246	100	93	111	146	129	162	158	146	121	112	140	110	65	109	105	114	125	134	107	156	85	156	117	167	111	122	89	146	115	107	116	104	61	92	177	113	100
s2f_0000033023	2853	2061	991	2574	1409	1679	2206	5778	3634	1	2960	3789	2471	1713	2743	2552	2228	2407	3093	2246	2765	2187	2151	2536	1317	2248	2166	2456	2469	2143	2113	2540	1961	2659	2853	2931	2543	2340	2149	2872	2652	2580	2700	1811	1635	2418	2358	1989	2675
s2f_0000033026	95	155	53	171	51	81	137	314	354	0	525	522	126	73	197	176	111	194	129	267	155	194	154	126	61	149	96	146	192	165	151	195	114	277	102	244	127	165	97	182	142	82	163	113	90	121	224	130	136
s2f_0000033027	0	1	0	0	0	0	0	0	0	0	0	1	0	0	0	0	0	0	0	0	0	0	0	0	1	0	0	0	1	0	0	0	0	0	0	0	0	0	0	0	0	0	0	0	0	0	0	0	0
s2f_0000033028	125	138	51	179	432	486	156	321	156	0	251	216	125	97	104	131	149	167	148	137	143	139	121	157	63	127	121	97	109	173	102	171	81	205	137	180	124	143	100	153	154	98	116	113	82	116	143	114	97
s2f_0000033003	49	88	29	87	227	248	69	116	93	0	198	138	44	37	36	54	58	68	41	101	67	79	67	61	23	61	55	53	49	92	46	78	37	123	63	78	41	68	45	99	77	57	50	45	30	54	68	69	49
s2f_0000033033	85	92	53	149	71	91	101	170	90	0	79	104	76	53	54	63	51	166	104	48	84	79	61	94	40	105	88	71	91	66	95	80	75	94	112	72	110	81	84	66	84	126	59	119	97	59	74	49	103
s2f_0000033007	488	327	166	413	1533	1938	397	947	457	1	505	579	402	256	464	450	322	332	585	420	470	315	335	367	204	435	441	426	422	349	308	443	305	428	420	470	404	412	321	473	550	379	493	296	272	417	369	411	339
s2f_0000033008	65	89	38	130	289	353	117	167	98	0	117	104	65	53	57	83	92	124	59	73	76	106	117	103	31	92	99	76	81	79	82	104	67	114	99	93	62	100	73	144	79	41	82	71	56	83	109	84	68
s2f_0000033009	4	6	1	1	3	4	17	17	14	0	20	12	7	1	4	8	4	5	9	8	15	7	3	1	0	2	2	7	6	3	3	1	4	15	1	4	0	0	7	15	5	5	10	4	3	3	11	4	4
s2f_0000034012	2	5	0	2	0	0	5	14	16	0	79	37	5	0	6	2	0	1	2	12	3	4	4	3	2	7	0	6	3	3	0	1	5	36	3	22	5	1	2	1	2	4	0	8	1	2	5	1	2
s2f_0000034016	240	272	95	244	560	583	274	653	523	1	1058	857	209	138	455	252	270	350	264	469	359	273	282	293	115	228	205	218	255	341	244	386	153	500	234	319	165	527	209	342	226	168	265	181	122	183	423	343	172
s2f_0000034015	0	0	0	0	0	0	0	0	0	0	0	0	0	0	0	0	0	0	0	0	0	0	0	0	0	0	0	0	0	0	0	0	0	0	0	0	0	0	0	0	0	0	0	0	0	0	0	0	0
s2f_0000034018	0	2	0	0	1	1	0	4	11	0	5	2	3	1	6	3	2	3	3	2	2	1	2	1	1	2	1	4	3	2	1	3	2	5	4	6	1	3	3	3	1	2	1	3	0	2	2	1	1
s2f_0000034002	25	8	11	7	12	54	36	92	48	0	85	94	32	12	24	51	16	21	18	41	37	21	15	18	13	30	20	29	34	38	27	40	15	41	20	29	22	18	12	51	25	50	24	17	15	11	37	20	20
s2f_0000034026	8	8	4	0	1	71	6	20	4	0	11	14	11	2	0	16	5	8	13	6	22	1	4	5	4	5	13	3	4	4	6	3	10	36	4	4	1	3	12	1	45	0	18	0	3	9	7	1	2
s2f_0000034027	16	54	12	24	25	69	24	85	190	0	210	132	38	9	25	28	60	9	36	85	42	19	87	26	17	50	56	33	11	30	44	33	10	112	5	148	21	25	32	146	49	27	47	41	28	45	55	16	32
s2f_0000034030	148	363	167	64	106	80	487	1592	569	0	528	408	165	452	332	367	502	281	215	670	464	288	244	911	222	543	631	116	370	611	405	49	42	673	184	492	356	398	56	393	460	348	192	142	190	215	169	532	510
s2f_0000034032	5665	22093	12772	3696	11037	7291	21046	74224	20175	9	22504	38421	6994	17687	10113	21577	21972	16730	10472	29776	16217	16389	11450	29951	11210	23749	22739	9327	19021	22121	14609	3795	5367	33157	12125	22728	19404	19839	4488	22787	24223	22753	13869	14411	12685	10716	8964	16965	16246
s2f_0000034034	0	0	0	0	0	0	0	0	0	0	0	0	0	0	0	0	0	0	0	0	0	0	0	0	0	0	0	0	0	0	0	0	0	0	0	0	0	0	0	0	0	0	0	1	0	0	0	0	0
s2f_0000034004	158	281	80	260	579	797	287	599	581	0	1348	1261	263	114	157	254	196	308	201	439	246	253	282	264	97	236	159	308	269	312	258	277	152	418	215	420	197	239	190	338	284	179	248	185	129	204	431	323	183
s2f_0000034005	0	2	0	0	4	4	3	5	6	0	18	14	2	0	0	2	4	1	1	3	1	3	3	0	0	1	0	2	1	4	2	3	0	3	0	4	2	0	0	1	3	2	5	3	3	1	3	3	2
s2f_0000034006	102	219	56	239	723	810	157	387	260	1	501	300	143	98	109	168	223	329	200	346	179	208	244	175	83	138	135	169	128	190	240	260	101	299	158	160	94	360	134	213	153	107	148	104	61	127	318	244	81
s2f_0000034009	441	326	159	365	288	180	639	827	715	0	696	941	355	254	439	380	316	389	504	357	465	274	467	395	172	417	395	446	514	476	441	423	269	576	403	441	448	423	288	455	349	338	421	330	188	349	472	307	417
s2f_0000035001	1	0	0	0	0	0	0	0	0	0	0	0	0	0	0	0	0	0	0	0	0	0	0	0	0	0	0	0	0	0	0	0	0	0	0	0	0	0	0	0	0	0	0	0	0	0	0	0	0
s2f_0000035100	20	43	9	18	32	59	38	81	82	0	91	95	26	21	31	26	24	19	27	41	41	22	35	34	12	17	18	32	29	29	26	29	15	57	25	37	28	20	33	18	28	28	35	32	14	30	40	33	20
s2f_0000035101	29	28	13	30	15	11	27	99	75	0	93	123	39	14	28	25	17	30	29	45	30	21	22	21	15	39	17	21	39	28	18	32	32	50	26	62	33	18	21	43	35	38	33	46	24	32	36	26	36
s2f_0000035102	0	0	0	0	0	0	0	0	0	0	0	0	0	0	0	0	0	0	0	0	0	0	0	0	0	0	0	0	0	0	0	0	0	0	1	1	0	0	0	0	0	0	1	0	0	0	0	0	0
s2f_0000035103	0	1	0	1	1	2	2	1	1	0	2	0	0	0	0	1	0	2	0	2	0	2	1	0	0	0	0	0	1	0	2	2	0	0	1	0	0	1	0	0	0	1	0	0	0	0	1	0	0
s2f_0000035104	33	50	16	55	92	96	38	89	44	0	76	85	34	38	56	34	45	49	34	52	28	38	37	42	15	30	21	31	38	44	39	39	28	54	55	43	25	36	34	58	21	23	36	27	38	43	64	34	30
s2f_0000035105	5	0	0	1	3	0	7	4	2	0	2	3	1	1	1	3	0	0	1	0	0	2	2	0	1	7	20	1	0	0	1	0	15	5	1	0	5	2	0	0	5	0	1	4	4	7	2	0	0
s2f_0000035106	54	58	27	59	61	68	41	143	76	0	83	107	36	32	52	42	47	57	41	52	58	76	54	41	27	72	73	61	66	41	48	51	40	73	50	62	69	53	35	63	78	40	46	40	45	52	42	44	48
s2f_0000035107	548	418	224	435	650	877	474	1339	732	0	635	1007	514	325	522	535	374	443	651	495	574	460	440	502	214	542	444	587	497	509	358	440	425	496	521	696	610	399	390	544	696	410	566	502	364	462	461	354	550
s2f_0000035108	48	32	17	43	30	44	55	109	111	0	157	170	45	21	51	49	39	21	52	51	58	40	46	57	18	39	32	55	59	51	31	28	45	61	52	91	49	46	31	55	78	53	46	45	26	44	55	43	64
s2f_0000035109	0	0	0	0	0	0	0	0	0	0	0	0	0	0	0	0	0	0	0	0	0	0	0	0	0	0	0	0	0	0	0	0	0	0	0	0	0	0	0	0	0	0	0	0	0	0	0	0	0
s2f_0000035011	166	115	53	119	213	326	165	321	233	0	169	260	108	87	116	141	116	146	141	101	185	103	113	152	49	125	147	159	143	139	88	119	122	133	129	192	137	104	105	162	175	115	150	121	94	138	121	88	152
s2f_0000035110	6	3	1	5	4	10	4	11	8	0	11	20	4	2	6	4	0	2	5	5	3	6	2	8	3	3	6	13	8	9	2	8	8	8	4	6	2	1	4	7	11	3	9	7	5	1	2	3	3
s2f_0000035111	16	27	2	23	14	13	16	32	30	0	33	28	7	5	22	12	7	9	16	27	18	34	12	28	12	10	14	17	18	17	22	11	24	12	22	25	15	6	6	15	13	11	16	17	16	9	31	20	6
s2f_0000035112	53	59	18	36	59	52	40	118	149	0	132	186	27	19	75	39	32	46	27	36	67	41	55	49	14	33	37	75	52	72	38	41	58	58	33	66	42	36	24	65	66	40	57	29	33	31	71	50	30
s2f_0000035113	98	87	23	121	128	175	78	149	92	0	106	127	78	65	85	92	102	130	87	77	69	86	81	115	31	68	68	76	62	112	97	109	67	121	126	77	74	77	76	135	82	71	73	49	42	84	71	76	67
s2f_0000035114	21	39	13	25	27	25	35	119	78	0	88	136	23	20	28	42	23	49	30	50	36	44	36	49	12	25	36	33	46	42	33	37	22	57	29	80	35	36	22	38	43	23	50	34	23	34	49	41	59
s2f_0000035115	3011	2840	1315	3592	1036	1271	3337	7628	5274	1	5374	6363	3060	2127	3474	3613	3044	3596	3387	3505	3618	3087	3112	3699	1746	3299	2869	3542	3552	2930	3165	3217	2634	3937	3050	4277	3686	3692	2544	3857	3767	3091	3680	2581	2243	3163	3416	2780	3315
s2f_0000035116	59	66	23	74	75	79	57	139	96	0	175	136	34	42	73	79	72	102	62	75	57	75	62	56	27	55	48	65	49	81	81	84	46	109	57	95	51	74	62	67	65	65	58	53	49	57	81	44	40
s2f_0000035118	327	279	128	303	220	201	326	911	570	0	615	751	272	152	307	326	230	300	339	378	343	275	262	397	128	311	292	380	330	299	289	279	240	466	319	514	320	290	261	386	399	267	320	334	244	252	322	271	309
s2f_0000035119	279	250	84	267	126	122	264	667	375	0	328	512	252	136	319	316	196	219	297	260	280	233	231	286	120	262	225	251	289	248	228	228	178	307	270	373	263	301	196	282	339	313	361	290	182	264	250	197	312
s2f_0000035012	5	4	0	4	2	4	2	9	7	0	8	5	4	1	2	1	6	3	3	3	2	3	2	4	0	0	2	0	2	2	5	2	3	2	1	3	5	9	0	2	2	4	5	3	4	2	5	3	2
s2f_0000035120	1	1	0	1	0	0	0	0	2	0	0	0	0	0	0	0	0	0	0	1	0	0	2	0	0	0	2	1	0	0	0	0	0	0	1	0	0	1	0	0	3	0	0	0	0	1	0	0	0
s2f_0000035122	16	11	8	16	41	52	19	43	17	0	26	19	12	12	16	10	24	26	21	16	24	16	15	23	8	15	18	10	7	20	14	16	9	27	18	11	13	12	16	28	16	17	8	7	13	11	18	9	7
s2f_0000035123	10	4	1	13	4	7	2	16	11	0	5	12	5	0	4	3	6	10	12	8	6	10	9	4	5	3	3	6	6	11	9	12	6	11	8	9	9	11	7	7	2	3	4	6	12	3	4	9	11
s2f_0000035124	0	0	0	0	0	1	0	0	0	0	0	0	0	0	0	0	0	0	0	0	0	0	0	0	0	0	0	0	0	0	0	0	0	0	0	0	0	0	0	0	0	0	0	0	0	0	0	0	0
s2f_0000035125	39	37	20	37	19	77	77	91	67	0	51	71	38	14	25	36	42	44	29	59	42	25	24	43	19	38	56	38	37	33	45	31	15	52	44	61	45	42	22	30	43	38	38	25	42	38	24	70	37
s2f_0000035126	229	175	72	257	632	556	184	436	230	0	271	269	170	136	173	177	189	191	204	213	199	167	184	163	63	195	183	170	136	201	147	215	158	237	231	206	162	170	150	219	223	124	181	122	100	142	178	151	143
s2f_0000035013	0	0	0	0	0	0	0	0	0	0	0	0	0	0	0	0	0	0	0	0	0	0	0	0	0	0	0	0	0	0	0	0	0	0	0	0	0	0	0	0	0	0	0	0	0	0	0	0	0
s2f_0000035014	14	21	13	37	31	23	24	83	79	0	52	91	40	8	21	11	28	19	18	34	25	42	28	46	17	17	37	30	39	28	36	28	26	25	35	38	44	46	29	30	31	28	31	21	24	21	16	43	44
s2f_0000035015	21	29	16	24	43	49	32	60	38	0	69	49	18	24	28	36	20	44	20	62	29	30	22	33	20	23	21	28	17	28	18	35	24	50	20	27	18	38	17	24	26	27	25	28	19	25	46	23	31
s2f_0000035016	679	578	248	747	582	636	692	1865	1103	0	1039	1553	709	400	777	633	548	669	739	825	624	665	606	798	323	714	674	738	840	685	627	588	584	851	732	1142	699	606	542	670	782	574	771	699	435	660	677	583	862
s2f_0000035017	1383	1319	518	1544	422	436	1455	3672	2443	2	3010	3178	1385	827	1364	1519	1581	1791	1497	1647	1628	1488	1471	1619	659	1381	1219	1552	1327	1473	1411	1535	1137	2043	1377	1928	1473	1590	1144	1611	1638	1265	1474	1186	984	1239	1664	1311	1431
s2f_0000035018	6	10	3	6	29	32	9	10	12	0	24	16	6	5	5	6	7	7	5	11	1	4	9	8	6	9	5	4	5	9	9	14	5	8	3	9	3	13	3	11	8	7	8	2	7	1	9	10	1
s2f_0000035019	44681	39047	18012	48740	5449	6293	44972	105042	73071	21	71894	85030	44709	29386	46348	47844	42291	47753	47469	47801	50238	42468	43322	52941	25361	45158	39403	51153	42319	40595	43686	46292	35793	54841	41809	56491	53408	49899	35599	54842	49846	44615	51245	33216	30522	40670	46928	39034	44998
s2f_0000035002	1	1	0	0	1	3	4	4	4	0	4	5	0	1	1	0	1	2	5	1	2	0	1	1	0	3	5	1	2	2	2	0	1	1	0	11	2	1	0	0	2	0	2	0	0	2	0	2	2
s2f_0000035020	0	0	0	0	0	0	0	0	0	0	0	0	0	0	0	0	0	0	0	0	0	0	0	0	0	0	0	0	0	0	0	0	0	0	0	0	0	0	0	0	0	0	0	0	0	0	0	0	0
s2f_0000035022	3	0	0	2	2	0	0	2	0	0	1	1	0	0	0	0	0	0	0	2	1	0	0	0	0	0	1	2	1	0	0	2	0	0	0	3	1	1	2	0	0	1	0	0	0	0	2	0	0
s2f_0000035023	343	274	120	344	155	132	316	832	587	0	564	701	324	194	380	378	274	329	328	350	351	319	254	367	183	296	321	356	321	319	388	311	254	398	336	466	364	337	267	364	377	344	378	312	219	323	331	285	370
s2f_0000035024	2307	2409	1129	2875	569	746	2554	5523	4233	1	4811	4838	2296	1566	2556	2574	2440	2907	2622	3266	2613	2524	2717	2892	1331	2474	2070	2624	2122	2309	2632	2621	2091	3220	2184	2969	2734	3331	1906	3429	2609	2189	2679	1702	1668	2223	2881	2435	2222
s2f_0000035025	154	127	62	133	148	170	174	426	275	0	314	334	147	90	143	165	119	130	170	159	167	134	104	182	100	183	137	144	146	141	117	89	106	196	145	229	178	142	111	136	177	133	163	147	142	147	156	140	166
s2f_0000035026	134	112	59	128	86	95	166	349	167	0	166	248	122	92	141	143	124	132	163	129	143	120	119	169	80	180	153	126	156	169	94	113	97	157	165	207	172	124	152	142	189	156	102	128	102	150	133	145	189
s2f_0000035027	0	0	0	0	0	0	0	0	0	0	0	0	0	0	0	0	0	0	0	0	0	0	0	0	0	0	0	1	0	0	0	0	0	0	0	0	0	0	0	0	0	0	0	0	0	0	0	0	0
s2f_0000035028	161	138	39	167	134	184	165	459	300	0	389	544	114	71	154	152	138	135	162	189	147	134	129	152	54	173	133	149	167	179	144	130	125	258	151	284	146	119	116	171	205	118	134	149	108	144	146	135	147
s2f_0000035029	0	0	0	0	0	0	0	0	0	0	0	0	0	0	0	0	0	0	0	0	0	0	0	0	0	0	0	0	0	0	0	0	0	0	0	0	0	0	0	0	0	0	0	0	0	0	0	0	0
s2f_0000035003	0	0	0	0	0	0	0	1	0	0	1	2	1	0	0	0	0	0	0	1	0	0	0	0	0	1	0	0	0	0	0	0	0	0	0	0	2	0	0	0	0	0	0	0	1	0	1	0	0
s2f_0000035031	135	256	39	233	151	161	167	558	427	0	543	687	214	95	188	239	175	207	177	263	230	246	203	300	82	166	189	246	213	277	217	171	135	284	201	325	225	210	178	214	231	130	192	164	160	266	271	193	239
s2f_0000035032	221	186	91	323	538	624	238	512	333	2	487	410	209	139	204	234	237	253	229	273	224	225	208	232	102	194	206	202	205	199	206	276	144	322	227	276	173	230	186	268	252	151	242	183	135	160	262	181	158
s2f_0000035033	410	216	113	404	201	256	292	605	284	1	133	200	255	229	200	287	289	267	437	188	267	259	238	287	173	254	325	223	234	240	210	309	252	268	465	290	320	202	205	322	327	336	332	205	171	265	226	188	345
s2f_0000035034	155	180	60	169	157	192	206	452	348	0	363	502	160	101	170	171	117	175	195	195	208	181	146	176	91	168	148	207	249	197	143	161	157	253	169	271	181	121	144	175	210	163	189	163	106	147	206	149	210
s2f_0000035035	0	0	0	0	0	1	0	0	0	0	0	0	0	0	0	0	0	0	0	0	0	0	0	0	0	0	0	0	0	0	0	0	0	0	0	0	0	0	0	0	0	0	0	0	0	0	0	0	0
s2f_0000035036	43	35	17	45	69	63	58	147	91	0	114	150	49	36	50	49	23	27	41	65	48	44	40	52	17	39	48	59	78	51	42	51	33	62	36	67	32	34	27	62	60	51	57	61	20	40	47	38	43
s2f_0000035037	599	453	116	585	572	881	469	1115	760	0	660	747	556	294	333	637	388	393	427	479	511	432	391	494	281	412	491	585	444	348	438	473	456	406	490	753	617	505	406	499	664	387	577	419	309	430	347	405	508
s2f_0000035038	97	73	22	73	157	129	108	260	220	0	206	245	77	38	82	81	65	73	119	113	88	83	90	133	50	79	91	104	105	97	101	67	81	123	96	159	102	94	75	123	132	87	111	87	60	89	78	83	93
s2f_0000035039	0	0	0	0	0	0	0	1	0	0	0	0	0	0	0	0	0	1	0	0	0	0	0	0	0	0	0	0	0	1	0	1	0	0	0	0	0	0	0	0	0	0	0	0	0	0	0	0	0
s2f_0000035004	10	21	13	27	49	43	15	27	35	0	62	47	13	12	20	18	19	26	16	21	20	23	20	21	8	11	12	27	15	29	24	23	15	30	19	20	19	25	10	14	16	12	21	5	15	11	26	23	11
s2f_0000035040	51	62	26	63	63	74	54	142	144	0	201	215	38	28	50	60	42	62	46	85	53	56	48	67	17	53	46	72	61	52	67	46	35	90	44	73	48	57	35	71	56	38	68	43	28	34	71	58	53
s2f_0000035041	5	4	2	6	0	0	3	8	4	0	9	3	1	2	5	3	3	2	4	5	3	2	1	3	1	5	1	5	4	4	8	6	0	2	2	2	4	3	6	10	1	3	4	2	1	0	4	4	5
s2f_0000035042	547	318	207	374	156	172	460	1141	589	0	391	698	499	246	437	476	321	390	548	399	521	352	353	445	197	453	399	497	452	388	358	331	360	408	548	617	519	374	434	433	573	457	441	393	344	439	398	341	578
s2f_0000035044	27	22	2	16	4	7	34	77	54	0	52	83	26	12	20	18	13	20	23	34	27	20	29	31	10	19	21	37	24	33	18	10	12	39	21	46	27	20	21	25	34	20	31	25	20	17	24	30	34
s2f_0000035047	0	2	0	1	0	1	1	5	0	0	4	5	2	0	0	2	2	3	1	1	1	0	2	3	0	2	1	1	3	3	0	0	1	3	2	1	1	0	0	0	1	2	2	0	0	1	1	1	1
s2f_0000035049	13	3	4	4	2	5	5	26	27	0	14	23	6	3	5	7	1	3	1	11	4	7	3	4	3	6	3	10	4	4	2	2	5	11	1	8	7	5	5	4	3	7	5	7	8	8	10	3	7
s2f_0000035050	35	24	11	23	37	53	34	74	31	0	40	32	21	26	20	25	35	36	19	25	15	22	25	29	17	20	19	22	23	32	18	21	18	33	15	26	26	24	18	38	31	26	25	24	16	25	30	30	14
s2f_0000035051	1	2	1	1	0	1	5	4	7	0	10	8	2	2	2	3	1	5	2	7	4	6	2	8	2	1	1	6	2	3	1	2	6	4	1	6	2	3	1	4	2	0	2	0	1	0	5	1	1
s2f_0000035052	226	177	78	231	189	214	198	527	255	0	265	301	225	124	279	284	191	236	230	196	203	245	188	228	88	247	189	220	169	248	232	189	199	278	224	304	230	239	207	249	291	189	183	186	120	207	233	227	242
s2f_0000035053	44	47	9	54	101	109	40	50	26	0	40	32	20	19	21	31	58	55	44	38	32	38	35	42	8	24	25	29	19	32	17	51	26	54	42	46	18	18	27	55	20	19	48	21	9	34	20	18	32
s2f_0000035054	0	0	0	0	1	0	0	0	0	0	0	0	0	0	0	0	0	0	0	0	0	0	0	0	0	0	0	0	0	0	0	0	0	0	0	0	0	0	0	0	0	0	0	0	0	0	0	0	0
s2f_0000035055	0	0	0	0	0	0	0	0	0	0	0	0	0	0	0	0	0	0	0	0	0	0	0	0	0	0	0	0	0	0	0	0	0	0	0	0	0	0	0	0	0	0	0	0	0	0	0	0	0
s2f_0000035056	0	0	0	0	0	0	0	0	0	0	0	0	0	0	0	0	0	0	0	0	0	0	0	0	0	0	0	0	0	0	0	0	0	0	0	0	0	0	0	0	0	0	0	0	0	0	0	0	0
s2f_0000035057	503	293	172	385	313	342	423	1165	513	0	434	633	409	258	352	519	286	299	561	310	429	275	343	440	184	442	422	426	413	316	287	296	389	355	475	552	587	365	323	384	514	407	448	407	330	401	253	327	529
s2f_0000035058	252	230	92	249	258	301	243	495	201	0	203	236	183	169	221	209	255	227	254	194	272	199	222	255	95	209	233	212	186	222	197	259	169	273	231	175	191	242	197	362	225	205	190	156	143	203	227	176	200
s2f_0000035059	202	163	66	153	176	236	145	450	296	0	339	416	177	93	157	148	140	137	182	198	227	162	174	164	67	167	138	191	169	175	124	169	145	218	169	260	154	155	124	213	177	152	193	138	111	160	208	134	190
s2f_0000035006	0	0	0	0	0	0	0	0	0	0	0	0	0	0	0	0	0	0	0	0	0	0	0	0	0	0	0	0	0	0	0	0	0	0	0	0	0	0	0	0	0	0	0	0	0	0	0	0	0
s2f_0000035060	0	0	0	0	0	0	0	0	0	0	1	1	0	0	0	0	0	0	0	0	0	0	0	0	1	1	1	0	0	0	1	0	0	1	0	1	1	0	0	0	0	1	0	0	0	0	0	0	0
s2f_0000035061	1	4	0	0	0	1	1	3	1	0	2	2	0	0	1	0	1	1	0	2	0	1	1	1	1	0	0	1	0	3	1	3	1	5	1	0	2	2	2	2	2	0	2	1	1	2	2	0	3
s2f_0000035062	53	35	17	30	45	75	45	104	81	0	60	94	48	31	46	55	35	33	40	43	38	46	24	34	20	55	41	56	37	27	36	45	29	60	39	40	26	41	27	45	51	50	36	52	26	24	38	33	55
s2f_0000035063	944	917	437	988	530	620	935	2438	1474	0	1527	1950	808	574	912	1058	858	924	1060	1047	995	956	826	1002	509	867	821	1006	939	906	943	843	799	1149	1045	1358	1143	901	849	1011	1115	713	1045	833	730	1105	962	731	1086
s2f_0000035064	174	274	89	202	315	302	307	887	409	0	406	575	191	112	324	233	270	277	218	325	201	235	204	351	112	246	352	214	265	333	183	212	165	343	233	397	273	229	132	231	243	138	163	311	196	314	245	253	225
s2f_0000035067	104	89	28	132	188	166	98	191	136	0	224	166	67	48	95	98	126	144	102	137	87	156	119	106	48	88	85	63	83	128	126	106	54	212	98	90	91	145	73	157	113	80	88	78	49	51	138	129	64
s2f_0000035065	75	59	23	84	72	98	86	266	159	0	141	221	68	26	81	88	36	63	56	90	69	60	60	114	32	79	79	81	70	72	58	73	47	91	57	137	68	72	39	98	78	58	78	89	44	59	66	70	86
s2f_0000035066	0	0	0	0	0	0	0	0	0	0	0	0	0	0	0	0	0	0	0	0	0	0	0	0	0	0	0	0	0	0	0	0	0	0	0	0	0	0	0	0	0	0	0	0	0	0	0	0	0
s2f_0000035068	158	125	53	146	161	224	153	482	299	0	340	469	165	129	134	186	136	160	162	222	150	132	127	171	72	166	208	147	184	165	121	163	169	230	153	273	190	119	117	183	180	141	195	153	119	168	148	112	182
s2f_0000035069	60	30	16	55	40	50	41	49	70	0	83	120	53	30	19	47	7	31	66	45	46	47	30	81	17	33	10	47	20	22	37	63	35	45	42	39	48	26	54	50	39	45	6	36	27	29	34	21	34
s2f_0000035007	515	476	184	581	168	141	490	1465	908	1	982	1167	482	311	540	531	478	567	584	611	502	514	429	654	224	445	461	548	527	550	538	629	387	774	573	715	420	527	424	580	574	427	535	440	321	530	569	457	594
s2f_0000035070	4	13	6	9	2	7	2	29	18	0	2	6	7	8	3	10	8	7	14	9	4	3	6	9	8	6	10	8	2	0	0	14	4	13	17	9	2	3	3	6	0	0	0	2	3	4	4	0	9
s2f_0000035071	94	80	47	70	98	93	79	242	129	0	160	207	85	46	67	86	86	86	84	87	82	58	80	119	43	92	74	90	93	79	67	90	62	107	71	145	99	89	81	109	118	79	88	96	62	87	77	94	79
s2f_0000035072	151	118	47	150	286	323	137	251	177	0	243	221	96	108	131	109	156	149	126	175	143	140	106	137	59	88	101	108	102	137	120	143	85	202	155	148	113	118	128	150	101	84	105	97	58	120	137	117	96
s2f_0000035073	60	49	22	56	51	56	53	170	141	0	124	163	67	23	44	45	45	25	69	73	71	36	51	62	23	80	43	77	60	49	45	52	44	62	61	108	57	59	54	70	82	74	72	49	47	57	81	39	70
s2f_0000035074	4	4	1	4	11	8	3	11	3	0	14	12	2	2	3	0	3	7	2	10	0	1	2	5	1	2	6	2	2	8	5	3	3	4	1	3	5	4	1	12	8	1	3	7	1	8	4	2	4
s2f_0000035075	3	4	0	3	0	0	4	4	10	0	13	15	3	3	4	1	5	2	3	7	9	3	4	3	0	4	5	2	7	4	2	5	2	2	2	8	3	0	1	11	4	2	3	2	1	1	4	0	3
s2f_0000035076	34	64	18	34	52	50	64	173	97	0	134	179	44	21	47	51	45	51	45	70	40	51	43	54	27	41	72	49	84	60	51	45	38	91	52	78	53	55	23	60	56	37	57	65	36	39	56	63	49
s2f_0000035077	83	104	25	74	78	97	91	256	207	0	234	302	77	30	87	80	82	69	72	141	81	81	67	105	36	79	79	108	110	88	76	74	63	138	66	156	88	53	63	127	102	60	81	91	63	65	103	96	58
s2f_0000035078	0	2	3	4	1	4	5	6	4	0	14	6	2	0	0	3	3	3	2	6	4	4	2	3	0	4	1	3	3	6	2	3	2	5	2	9	5	5	3	6	7	3	1	2	2	2	2	4	1
s2f_0000035079	0	0	0	0	0	0	1	0	0	0	0	1	1	1	0	0	1	0	0	0	0	0	0	0	0	0	0	0	0	0	0	0	0	2	0	0	0	0	0	0	0	0	0	0	0	0	0	0	0
s2f_0000035008	0	0	0	0	0	1	3	4	2	0	2	3	2	0	2	1	1	2	1	1	1	0	0	1	0	1	1	3	3	2	1	0	1	0	0	1	0	1	1	1	2	1	1	0	1	1	0	0	4
s2f_0000035080	0	0	0	0	0	0	0	0	0	0	0	0	0	0	0	0	0	0	0	1	0	0	0	0	0	0	0	1	0	0	0	1	0	0	0	0	0	0	0	0	0	0	0	0	0	0	0	0	0
s2f_0000035081	1	1	1	1	0	1	4	5	2	0	2	4	2	1	2	0	5	2	1	3	0	2	0	0	2	0	2	2	3	0	1	0	2	2	1	2	0	1	1	2	1	0	0	2	0	1	1	2	1
s2f_0000035082	256	287	119	273	246	220	255	582	437	0	576	534	265	152	272	275	306	313	265	354	315	312	266	316	151	289	264	284	233	308	247	357	176	395	263	341	235	329	211	333	269	214	292	221	178	208	372	250	192
s2f_0000035083	0	0	0	0	0	1	0	0	0	0	0	0	0	0	0	0	0	0	1	1	2	1	1	0	0	0	0	0	0	0	1	0	1	0	0	1	1	0	0	0	0	0	0	0	0	0	0	0	0
s2f_0000035084	6	7	5	6	10	15	7	24	36	0	31	50	12	5	4	13	7	1	12	14	7	5	6	10	2	13	14	15	13	12	8	11	11	15	10	24	16	1	10	10	6	9	4	11	10	8	8	5	13
s2f_0000035085	95	122	36	122	387	399	166	182	117	0	189	127	68	61	85	89	112	147	114	101	96	97	143	85	39	66	76	67	71	115	98	120	66	161	93	97	72	90	87	128	71	67	64	68	43	81	109	129	60
s2f_0000035086	709	586	253	756	1144	1391	645	1460	989	1	1091	1095	593	426	666	636	667	725	771	717	728	704	570	702	347	525	597	597	550	584	627	723	441	847	676	753	664	669	533	746	693	589	615	503	420	640	712	609	592
s2f_0000035087	8	3	0	0	3	1	3	6	1	0	3	0	7	0	11	6	6	6	3	7	4	4	11	1	0	4	7	9	4	5	6	2	5	2	0	10	1	4	3	0	6	1	5	1	0	6	0	3	11
s2f_0000035088	37	38	18	94	26	32	43	101	90	0	92	84	47	24	35	41	55	64	57	59	82	66	73	49	27	25	45	33	42	63	61	49	30	63	53	55	52	73	58	61	53	56	56	34	19	40	62	39	56
s2f_0000035089	0	0	0	2	0	1	1	2	3	0	0	2	1	0	1	1	1	1	1	0	2	0	0	1	2	0	0	0	2	0	0	0	1	0	0	1	0	0	0	2	0	0	0	0	2	0	1	1	0
s2f_0000035009	171289	158886	74362	194509	25212	28921	178018	408794	279680	108	291773	330087	174575	116462	183301	191788	172996	193961	185487	193044	191067	170297	179480	214060	98089	177324	153983	199236	162417	165179	176151	187166	140772	217919	159076	216469	203091	208151	141049	224503	194712	172004	201916	131465	120102	160097	188686	158690	170437
s2f_0000035090	91	68	29	98	20	39	80	188	131	0	159	141	85	49	80	80	68	91	73	94	75	91	90	89	47	85	76	103	87	71	83	81	59	115	82	117	79	101	84	92	104	75	95	61	50	84	96	71	69
s2f_0000035092	0	1	0	0	0	3	1	1	0	0	1	0	0	0	1	1	1	0	1	0	2	1	0	2	0	1	2	0	0	1	0	0	0	0	0	1	0	0	0	0	0	0	1	0	0	0	0	1	1
s2f_0000035093	0	0	0	0	0	0	0	0	0	0	0	0	0	0	0	0	0	0	0	0	0	0	0	0	0	0	0	0	0	0	0	0	0	0	0	0	0	0	0	0	0	0	0	0	0	0	0	0	0
s2f_0000035094	1	0	0	0	0	1	0	0	0	0	0	0	0	0	0	0	0	0	0	0	0	0	0	0	1	0	0	0	0	0	0	0	0	0	0	0	0	0	0	0	0	0	0	0	0	0	0	0	0
s2f_0000035095	3	1	1	1	1	1	4	8	7	0	7	9	3	1	1	6	2	0	2	3	3	1	0	3	0	4	2	3	4	4	3	1	0	1	2	3	3	1	0	1	5	3	4	2	2	3	2	2	3
s2f_0000035097	162	159	90	273	44	58	202	405	309	0	298	335	138	91	87	222	147	220	187	201	153	217	207	205	87	218	211	284	240	250	196	194	187	250	196	342	213	198	125	281	283	135	220	197	149	171	261	166	218
s2f_0000035098	568	421	208	476	367	479	525	1379	762	0	796	830	446	285	462	508	390	456	554	485	584	473	427	544	258	497	562	484	453	478	412	439	393	603	584	595	500	544	403	537	604	490	572	493	359	444	502	422	502
s2f_0000035099	1	1	1	1	1	0	0	1	2	0	1	1	0	1	1	2	2	0	0	3	1	1	1	1	1	5	3	1	1	1	0	2	1	1	2	1	0	1	1	5	0	1	3	1	2	1	2	1	1
s2f_0000036012	414	482	154	606	1390	1592	533	965	720	0	1057	876	391	287	305	436	535	547	486	613	527	563	468	499	239	418	398	420	369	538	425	623	271	729	486	537	332	484	353	615	466	358	450	336	262	381	620	453	325
s2f_0000036013	4237	2364	1146	2851	2940	4348	2980	9504	4520	3	3315	4551	3651	2252	3231	3840	2499	2793	4481	2658	4255	2398	2547	3018	1673	3263	3175	3397	3412	2439	2466	3093	2661	3162	4308	4327	3687	2560	3030	3480	4050	3523	3942	2686	2267	3474	2651	2227	4280
s2f_0000036015	96	97	30	128	120	177	108	252	148	0	229	217	87	56	74	124	106	164	122	126	127	122	111	144	54	90	87	93	107	96	90	156	51	157	105	135	63	117	81	148	115	65	107	55	44	103	109	114	80
s2f_0000036016	0	0	0	0	0	1	0	0	0	0	0	0	0	0	0	0	0	0	0	0	0	0	0	0	0	0	0	0	0	0	0	0	0	0	0	0	0	0	0	0	0	0	0	0	0	0	0	0	0
s2f_0000036018	295	342	155	420	1136	1357	338	701	502	1	486	488	280	249	300	322	322	388	317	379	273	364	340	352	151	279	228	321	262	314	274	457	200	456	302	295	260	334	304	413	310	303	306	157	148	274	464	264	274
s2f_0000036020	806	676	263	782	383	438	773	1839	1122	1	930	1263	661	383	675	731	662	665	942	713	833	656	673	825	333	702	597	833	740	669	569	781	555	889	774	975	893	579	631	803	732	674	887	648	486	663	628	575	858
s2f_0000036021	16	1	3	9	2	8	1	24	12	0	13	14	1	1	2	12	3	7	5	8	10	7	8	4	9	3	0	7	6	1	7	17	3	11	1	16	3	19	9	1	10	6	2	1	1	5	0	3	8
s2f_0000036022	245	218	103	290	432	541	234	635	478	0	500	485	208	191	262	257	234	220	346	286	268	220	206	234	105	195	213	252	227	218	200	334	189	341	281	293	235	253	200	297	328	200	290	155	162	208	249	221	186
s2f_0000036023	1780	803	476	972	749	920	1178	3239	1707	1	1053	1733	1137	705	1200	1299	957	948	1732	867	1305	817	871	1196	555	1235	1219	1214	1027	926	792	988	949	1093	1565	1504	1333	953	855	1373	1536	1110	1353	1122	849	1161	749	824	1485
s2f_0000036024	189	147	51	138	160	189	150	354	199	0	225	306	159	87	139	158	123	129	197	148	156	141	110	140	77	135	149	136	149	157	95	164	114	188	173	187	139	149	114	212	173	141	155	116	77	134	140	105	148
s2f_0000036025	464	473	151	567	584	781	412	1059	622	0	749	985	475	315	516	507	532	674	557	519	787	495	399	430	333	424	362	331	571	415	393	453	266	555	464	451	427	462	373	517	363	456	513	305	323	509	550	410	479
s2f_0000036026	920	726	342	770	864	961	825	2240	1642	0	1721	1971	920	488	844	961	703	785	987	992	933	741	687	763	407	885	805	965	834	738	684	798	626	1025	897	1277	879	742	743	1056	961	739	904	675	563	779	887	635	901
s2f_0000036027	2628	1245	669	1654	1635	2057	1712	4248	2288	0	1450	2334	1558	1145	1755	1779	1284	1427	2519	1210	1910	1181	1310	1539	746	1616	1663	1716	1476	1216	1225	1510	1441	1690	2267	2086	1709	1188	1306	2031	1970	1617	1834	1414	1126	1524	1249	1041	1981
s2f_0000036029	1640	938	526	1220	1363	1771	1311	3119	1624	1	1093	1626	1336	833	1277	1290	1031	1150	1838	1077	1498	949	1048	1288	608	1215	1320	1363	1258	983	942	1152	973	1244	1416	1449	1458	1187	1057	1514	1472	1233	1418	1057	902	1243	1013	1014	1401
s2f_0000036032	842	726	319	955	956	1139	925	1878	979	0	1012	1193	749	604	962	816	746	885	913	790	796	916	696	898	480	722	804	836	711	744	847	951	511	1123	700	866	800	989	628	985	961	757	801	652	470	634	804	714	730
s2f_0000036005	35	59	20	63	169	135	43	111	107	0	252	128	42	32	37	60	67	81	37	103	57	80	54	56	33	21	35	66	46	61	45	76	24	116	46	49	30	75	35	67	49	33	60	28	24	45	113	62	35
s2f_0000036007	609	626	235	730	649	822	759	1495	727	1	725	988	616	479	579	660	629	747	608	521	765	730	544	673	376	675	659	609	724	694	567	580	534	795	694	759	772	561	486	675	757	688	661	614	497	641	640	515	681
s2f_0000036008	137	156	58	217	497	568	151	357	319	0	467	383	110	96	102	145	162	206	124	245	188	152	173	140	87	106	121	161	135	171	129	268	95	255	146	180	114	252	117	276	138	129	144	92	90	149	226	229	121
s2f_0000036009	0	0	0	0	0	0	0	0	0	0	0	0	0	0	0	0	0	0	1	0	0	0	0	0	0	0	0	0	0	0	0	0	0	0	0	0	0	0	0	0	0	0	0	0	0	0	0	0	0
s2f_0000038011	1	1	1	2	2	3	4	10	11	0	11	16	4	0	2	2	8	0	3	3	2	0	7	2	2	2	0	5	2	3	1	9	3	5	2	9	0	0	1	3	12	7	1	1	0	4	4	1	1
s2f_0000038014	0	0	0	2	0	0	0	2	1	0	3	3	1	0	0	2	0	0	0	1	0	0	0	1	0	1	0	0	1	0	0	2	0	1	1	1	0	0	0	1	0	0	2	1	1	1	0	0	1
s2f_0000038013	2	0	0	0	0	0	0	1	1	0	0	1	0	0	0	1	0	0	0	1	0	0	0	1	0	0	1	0	0	0	0	0	0	0	0	2	0	0	0	0	0	1	0	1	0	1	0	0	0
s2f_0000038002	14	42	7	18	69	65	9	89	70	0	124	95	39	10	4	19	13	28	16	30	28	22	19	29	10	50	19	8	25	26	17	20	12	76	28	43	10	13	10	25	17	9	25	17	32	18	29	51	15
s2f_0000038023	112	289	74	283	1504	1942	158	442	238	0	476	213	144	200	345	161	238	443	139	389	210	213	272	230	133	139	113	155	171	271	162	216	98	360	187	179	115	595	135	233	164	121	136	87	89	115	381	288	66
s2f_0000038025	0	0	0	0	0	0	0	1	0	0	2	1	0	0	0	0	0	0	0	0	3	0	0	0	0	0	0	0	1	0	0	0	0	0	0	1	1	0	0	0	2	2	1	3	0	0	0	0	1
s2f_0000038027	14	5	4	16	13	23	12	21	32	0	35	33	9	6	4	9	10	13	6	21	11	7	9	15	5	4	3	21	7	10	4	15	15	13	8	22	15	9	9	13	16	17	10	9	2	5	11	9	12
s2f_0000038033	35	73	32	64	46	45	32	130	126	0	153	128	70	11	35	48	63	97	33	154	60	49	66	63	31	47	21	64	44	49	74	78	31	107	33	51	33	77	46	61	56	48	44	26	19	53	133	85	45
s2f_0000038036	17	7	6	18	20	16	7	63	31	0	18	19	9	8	15	9	11	15	17	12	24	21	22	25	7	17	15	23	24	13	13	10	9	30	19	27	20	13	17	6	12	15	10	16	8	15	19	9	12
s2f_0000038037	253	169	58	168	95	157	130	382	327	0	460	424	178	90	82	215	105	126	128	225	198	148	127	144	74	106	121	247	152	123	96	182	116	198	155	245	189	134	117	173	258	189	213	130	133	145	182	163	187
s2f_0000038040	0	0	0	0	0	0	0	0	2	0	1	1	1	0	0	0	0	0	0	0	0	0	0	0	0	1	1	0	1	0	0	0	0	0	0	1	0	0	0	0	0	0	0	0	2	3	0	0	0
s2f_0000038042	55	96	45	109	204	204	116	161	111	0	232	145	21	71	40	56	81	109	58	78	60	124	53	129	35	55	55	46	37	67	61	99	40	84	66	70	72	121	31	88	56	43	33	47	43	90	86	69	39
s2f_0000038044	3	6	2	7	4	16	4	16	10	0	41	22	2	1	1	5	7	11	8	4	5	1	6	8	2	1	4	7	9	8	4	8	5	7	4	6	3	3	2	2	4	6	6	14	6	2	6	7	3
s2f_0000039001	168	150	46	177	337	430	172	400	263	0	326	355	154	106	189	170	156	132	184	199	190	170	165	166	93	171	133	207	168	154	128	176	129	256	155	235	143	160	131	198	186	141	214	115	94	116	203	121	160
s2f_0000039010	82	120	24	158	104	142	90	369	268	0	328	407	127	71	120	115	269	136	90	341	175	159	93	161	41	147	90	200	155	145	113	156	88	288	158	212	121	175	122	153	188	138	81	90	56	111	138	88	129
s2f_0000039011	0	1	0	2	5	2	2	2	9	0	11	12	2	1	2	2	1	1	4	0	2	1	2	0	0	1	3	5	1	3	1	3	5	6	2	12	3	0	2	2	5	2	0	4	0	1	2	1	1
s2f_0000039012	205	211	98	211	656	616	230	476	316	2	232	269	178	218	264	278	244	308	243	261	144	262	208	302	156	191	284	237	201	189	226	393	175	330	165	207	274	300	137	332	299	298	346	155	150	225	206	214	192
s2f_0000039013	861	436	230	603	697	839	639	1416	608	0	351	768	595	368	721	572	501	549	780	405	621	500	496	588	258	593	728	568	562	502	475	646	525	594	659	632	577	490	444	801	718	603	703	520	403	499	427	424	659
s2f_0000039014	228	254	117	281	837	904	251	484	153	0	119	101	196	265	313	232	293	303	272	181	230	270	191	268	102	261	255	202	181	257	243	351	181	217	318	186	189	245	223	359	250	227	194	136	195	196	226	179	189
s2f_0000039015	80	113	42	169	363	532	145	235	65	0	133	188	111	39	203	92	177	164	94	85	102	87	142	114	58	141	121	41	102	61	109	178	57	121	121	87	61	299	65	296	87	67	31	80	74	109	72	157	93
s2f_0000039016	2	8	0	7	13	18	5	15	18	0	11	11	9	0	3	5	3	2	8	8	7	5	8	6	2	3	3	14	6	13	8	4	5	13	2	4	5	5	8	11	7	8	5	10	1	5	9	4	1
s2f_0000039017	9	6	3	13	15	19	7	22	14	0	34	20	8	12	7	3	14	9	7	11	8	7	11	17	4	4	5	10	12	9	13	11	5	17	6	9	12	14	8	14	5	5	5	6	4	6	6	13	4
s2f_0000039020	3464	1698	903	2272	6236	7868	2283	5477	2137	2	1179	1865	2154	1383	2654	2680	2073	2244	3699	1739	2158	1713	1874	2630	1185	2165	2682	2430	2021	1737	1707	2496	1677	2088	2565	2226	2334	2302	1715	3184	2765	2304	2474	1792	1391	1991	1686	2123	2404
s2f_0000039021	168	203	64	248	913	1034	219	429	168	0	251	151	163	197	222	170	256	299	149	197	164	221	159	216	82	162	251	192	153	251	228	203	187	263	261	157	172	157	168	205	201	196	129	145	165	189	253	130	150
s2f_0000039022	763	525	269	698	1612	2072	603	1505	788	0	649	910	601	432	759	687	568	663	778	601	803	572	511	595	369	662	706	567	688	516	467	757	577	663	729	758	739	699	580	758	740	595	747	597	474	641	617	538	719
s2f_0000039024	15	12	1	7	14	27	12	24	15	0	15	33	2	8	9	9	6	6	8	14	12	12	6	7	4	4	4	13	4	11	15	16	7	20	12	7	14	6	4	8	13	13	15	5	1	3	7	5	4
s2f_0000039023	31	16	9	31	85	113	31	47	26	0	15	27	25	11	32	22	25	21	31	6	12	18	22	33	14	6	27	21	20	20	11	20	14	20	41	40	28	36	19	47	28	22	27	23	21	24	15	25	25
s2f_0000039025	2903	2484	968	2699	1517	1139	1724	4581	2302	1	1099	1294	2441	1202	1582	2893	1874	2079	2793	1178	2303	1988	1814	2619	835	2419	2930	2260	1747	1822	2030	2232	2041	2115	2599	1894	2914	1391	1875	3702	2825	3073	3534	1758	1457	2436	1799	1517	2276
s2f_0000039026	787	449	222	786	1189	1228	695	1290	466	1	305	425	507	556	685	555	690	617	752	491	657	499	514	630	299	522	637	578	457	561	425	716	420	599	856	553	431	612	481	717	643	560	509	342	365	546	551	478	521
s2f_0000039028	294	211	86	351	549	548	302	480	178	0	213	172	167	220	233	225	258	390	334	233	211	287	289	372	144	188	245	172	224	272	266	349	189	355	242	224	213	244	172	387	228	230	219	159	139	221	239	282	154
s2f_0000039003	0	0	0	0	0	0	0	0	0	0	0	0	0	0	0	0	1	0	0	0	0	0	0	0	1	0	0	0	0	0	0	0	0	0	0	0	0	0	0	0	0	0	0	0	0	0	0	0	0
s2f_0000039031	50	35	11	40	21	16	41	116	72	0	112	125	40	21	21	34	32	32	44	33	56	36	50	38	26	40	47	46	65	39	50	49	30	62	51	65	45	20	24	46	33	59	42	48	26	27	37	34	39
s2f_0000039004	30	24	10	28	79	90	37	44	25	1	28	32	22	25	15	21	35	36	33	35	13	35	24	46	12	25	19	14	19	26	19	31	8	40	26	18	27	35	15	23	44	17	19	15	20	16	24	36	35
s2f_0000039005	0	0	0	0	0	0	0	1	0	0	0	0	0	0	0	0	0	0	0	0	0	0	0	0	0	0	0	0	0	0	0	0	0	0	0	1	0	0	0	0	0	0	0	0	0	0	0	0	0
s2f_0000039007	6016	2667	2422	4676	4966	4553	4847	9337	3205	3	1143	2051	3889	3599	4404	4936	3063	4019	5670	2099	3525	3743	3570	5539	2196	3937	6301	3909	4198	2898	3792	5137	4086	4204	4262	3495	5720	3177	3718	6771	5074	5515	5306	3057	3740	4620	2872	3541	5633
s2f_0000040001	18	20	6	28	0	0	19	25	26	0	32	24	11	5	7	12	16	21	10	18	19	18	12	19	3	12	7	15	4	30	17	23	1	30	18	25	6	26	6	22	6	6	16	6	3	4	16	16	19
s2f_0000040011	0	0	0	1	0	0	0	2	3	0	9	0	1	0	0	0	0	0	0	0	1	0	0	1	0	9	0	1	38	1	0	0	1	2	0	17	0	0	1	0	0	2	2	4	0	0	4	0	1
s2f_0000040013	67	50	24	49	116	80	65	308	310	0	1169	819	34	19	111	52	54	85	83	204	61	47	86	75	18	485	109	75	1155	159	39	120	44	262	114	146	35	35	66	62	47	34	97	210	82	83	225	56	31
s2f_0000040002	658	389	283	509	1163	1803	420	1502	867	0	593	1602	239	327	395	349	305	335	445	487	659	280	283	374	225	489	428	553	291	368	269	443	492	832	410	796	451	380	347	333	359	430	585	476	385	225	503	240	601
s2f_0000040020	1346	1436	1136	1039	3413	4252	681	5245	836	0	345	1202	1701	1148	2361	1796	1578	1995	1442	678	1640	1929	695	2128	914	1397	2233	978	1257	615	1643	1154	1375	1740	1694	1391	1887	1203	1206	1720	1510	1792	768	1944	2146	1385	594	798	1460
s2f_0000040021	0	0	0	0	0	0	0	0	0	0	0	0	0	0	0	0	0	0	1	0	0	0	0	0	0	0	0	0	0	0	0	0	0	0	0	0	0	0	0	0	0	0	0	1	0	0	0	0	0
s2f_0000040026	401	402	156	267	198	259	427	1440	857	0	882	1205	362	171	311	544	312	191	505	279	354	277	415	442	163	608	327	440	683	507	319	407	355	689	302	961	410	205	203	375	455	455	471	464	347	346	400	159	426
s2f_0000040027	32	22	6	17	1	0	32	95	75	0	113	103	37	10	24	17	19	33	21	47	45	36	25	16	22	33	18	33	20	27	30	17	26	40	18	58	20	23	17	29	22	22	34	28	31	24	23	14	30
s2f_0000040035	211	213	69	149	215	370	209	606	418	0	440	654	159	77	157	167	114	183	227	273	244	158	150	156	67	159	214	221	233	173	184	316	147	275	224	247	179	133	172	293	205	114	191	165	88	151	275	146	185
s2f_0000040036	64	152	50	139	294	459	96	318	286	1	580	434	117	32	55	134	106	95	96	192	95	92	111	152	65	113	62	91	213	187	114	124	56	305	80	233	58	68	63	139	143	70	132	76	65	101	213	110	78
s2f_0000040037	294	242	119	223	210	302	408	1187	636	0	589	1117	273	83	164	322	182	173	442	190	300	193	412	322	136	401	200	238	486	386	255	258	238	545	301	627	265	157	186	205	339	232	284	370	315	287	297	101	299
s2f_0000040043	1172	1971	560	1740	2390	2553	1625	5420	5379	8	8791	5819	1842	309	1224	1966	1350	1332	1961	2576	2384	2398	2628	1648	509	1423	1077	1304	1816	2371	1542	1843	805	5387	1768	2776	956	1534	2311	2054	1856	1139	1958	1129	1263	1596	3607	2245	1274
s2f_0000040044	18	19	8	18	35	26	24	50	55	0	143	85	8	16	14	20	14	24	17	26	23	25	22	13	10	15	19	23	45	32	24	28	16	45	16	29	18	24	8	28	14	21	22	10	12	9	38	23	13
s2f_0000040046	35	109	20	86	335	442	57	119	79	0	675	164	28	22	64	50	54	61	33	82	43	76	55	84	35	28	34	22	25	121	66	69	15	116	31	66	36	80	33	104	28	27	31	55	27	22	69	63	26
s2f_0000040005	0	5	1	1	15	8	0	4	3	0	3	2	5	2	1	0	1	0	3	0	1	0	2	0	2	4	2	4	6	1	0	4	3	0	0	0	2	3	1	3	4	0	1	1	1	1	1	0	5
s2f_0000040051	1	4	0	1	2	4	1	7	9	0	6	13	6	0	7	4	1	4	3	3	3	3	0	3	2	2	0	2	4	0	0	0	8	2	2	4	3	0	14	5	5	3	0	1	1	6	4	0	7
s2f_0000040057	2	0	0	2	0	4	0	1	1	0	0	3	2	1	4	2	1	1	4	1	6	1	2	2	2	3	4	2	1	1	3	1	1	5	1	4	2	1	1	0	1	2	0	3	0	4	1	1	4
s2f_0000040058	467	493	199	662	467	483	500	1290	1015	0	1130	1065	486	283	504	524	566	543	531	629	629	561	572	595	279	460	394	521	475	526	506	661	398	852	471	666	553	547	447	626	523	412	558	335	328	473	681	525	483
s2f_0000040006	17	5	3	9	28	13	36	23	16	0	47	14	9	6	20	14	17	9	8	9	8	5	13	15	4	11	5	10	8	17	7	16	7	17	7	24	11	13	8	12	19	14	8	9	7	6	17	4	5
s2f_0000040007	11	7	1	6	2	1	5	5	16	0	3	5	3	3	8	3	2	10	9	2	1	4	8	7	4	2	3	7	2	3	8	10	5	9	4	8	6	4	5	2	8	3	5	2	2	4	6	9	3
s2f_0000041001	0	0	0	0	0	0	0	0	0	0	0	0	0	0	0	0	0	0	0	0	0	0	0	0	0	0	0	0	0	0	0	0	0	0	0	0	0	0	0	0	1	0	0	0	0	0	0	0	0
s2f_0000041013	1097	279	234	550	1753	1848	533	1252	543	1	175	373	444	307	566	575	401	290	954	320	509	261	349	545	193	458	653	622	401	392	239	472	644	336	680	584	549	443	384	423	679	406	517	383	337	487	232	593	638
s2f_0000041014	0	0	0	0	0	1	0	0	0	0	0	0	0	0	0	0	0	0	0	0	0	0	0	0	0	0	0	0	0	0	0	0	0	0	0	0	0	0	0	0	0	0	0	0	0	0	0	0	0
s2f_0000041015	1	1	0	1	0	0	0	1	0	0	0	0	0	0	0	0	0	1	0	0	0	0	0	0	0	0	0	0	0	0	0	0	0	1	0	1	0	0	0	1	0	0	0	0	0	0	0	0	1
s2f_0000041016	150	129	53	148	243	319	165	337	136	0	120	118	111	81	129	156	137	156	169	133	128	113	142	165	63	114	134	118	93	122	91	143	73	136	193	112	125	131	120	208	153	80	128	112	63	110	119	123	100
s2f_0000041025	3	0	2	5	0	3	2	6	7	0	10	4	2	2	2	3	2	1	4	2	1	3	1	0	1	2	1	4	0	0	1	0	4	1	4	7	3	4	2	0	4	2	1	3	0	2	2	2	1
s2f_0000041027	590	184	136	256	381	625	473	885	643	0	266	604	280	165	273	349	227	253	501	160	316	177	243	354	233	530	365	364	374	277	232	305	302	317	349	388	384	204	212	281	444	327	369	584	393	267	209	266	388
s2f_0000041028	40	27	17	48	110	139	35	55	22	0	46	19	34	32	58	36	51	68	36	26	20	47	61	48	24	34	34	32	30	53	42	45	17	56	39	24	33	60	25	90	37	31	26	21	21	36	37	36	35
s2f_0000041030	0	0	0	0	0	0	0	0	0	0	0	0	0	0	0	0	0	0	0	0	0	0	0	0	0	0	0	0	0	0	0	0	0	0	0	0	0	0	0	0	0	0	0	0	0	0	0	0	0
s2f_0000041032	0	0	0	0	0	0	0	0	0	0	2	0	0	0	0	0	0	2	1	0	0	0	0	0	0	0	0	0	0	0	0	0	0	0	0	0	0	0	0	0	0	0	1	0	0	0	0	0	0
s2f_0000041004	637	343	128	484	1087	1384	345	1064	568	2	354	540	342	363	537	345	340	402	632	379	480	336	372	440	193	410	440	461	424	304	246	497	494	431	492	502	385	359	352	406	500	356	464	300	222	408	321	336	465
s2f_0000041006	28	19	6	35	13	9	26	56	29	0	46	42	24	20	22	29	26	23	29	25	31	29	28	25	18	20	23	23	18	28	20	38	21	37	32	20	24	27	21	16	24	17	30	17	16	19	30	21	33
s2f_0000041007	297	241	115	281	509	633	317	648	309	0	331	403	211	209	322	301	235	288	298	247	269	240	253	297	168	270	266	252	267	245	227	324	208	328	237	274	266	286	217	386	271	258	306	220	193	212	250	222	271
s2f_0000041008	289	209	54	271	889	1350	271	481	264	0	258	266	200	173	210	201	268	255	276	271	284	250	241	255	109	208	179	204	174	228	211	338	163	272	273	229	183	269	166	278	239	141	231	135	105	206	290	185	195
s2f_0000042018	0	0	0	0	0	0	0	1	0	0	0	0	0	0	0	0	0	0	1	1	0	0	0	0	1	0	0	0	0	0	0	0	0	0	0	0	0	0	1	0	0	0	0	0	0	2	0	0	0
s2f_0000042035	1688	772	505	1003	1009	1559	1150	3180	1247	0	623	1299	1199	827	1169	1205	796	925	1504	727	1377	775	798	1088	505	1202	1121	1141	1134	918	691	918	1054	951	1844	1334	1184	852	1050	1276	1330	1140	1146	1069	843	1139	667	805	1542
s2f_0000042044	773	595	245	612	334	424	639	1781	941	0	688	1230	743	458	661	661	500	624	844	535	814	558	562	746	295	682	605	749	669	537	522	592	535	688	868	901	857	535	623	733	804	766	763	587	515	673	552	465	940
s2f_0000043001	1576	1056	507	1309	2379	2899	1407	3325	1489	1	1298	1766	1558	816	1657	1403	1103	1121	1711	1114	1479	1095	1175	1263	775	1458	1447	1377	1422	1041	1151	1476	1079	1440	1315	1587	1333	1376	1034	1743	1499	1127	1412	1128	865	1167	1024	1027	1403
s2f_0000043012	11	16	6	8	19	30	4	24	18	0	24	20	6	6	4	11	7	12	11	10	14	13	8	3	3	8	14	15	13	9	12	11	9	16	4	17	14	7	8	4	12	12	11	15	7	7	13	8	9
s2f_0000043013	1	5	1	4	10	21	3	9	19	0	11	11	8	4	2	3	1	8	3	3	5	5	2	6	1	3	3	4	3	5	5	5	1	8	2	1	0	5	2	6	0	3	4	1	3	2	5	4	3
s2f_0000043014	2	0	0	1	12	21	1	6	0	0	3	4	0	0	2	1	0	2	2	0	2	2	1	2	2	2	3	1	3	0	2	4	0	2	2	3	2	5	2	1	1	0	4	3	0	1	3	2	1
s2f_0000043015	1	0	0	0	0	1	1	0	0	0	1	2	0	0	2	2	0	1	0	0	0	0	1	0	0	0	0	2	0	0	0	1	0	1	1	0	0	0	1	0	1	0	0	0	0	0	0	0	0
s2f_0000043016	1	0	0	1	2	0	0	0	0	0	1	1	2	0	0	0	0	1	1	0	0	0	0	0	1	0	0	2	0	0	0	1	0	2	1	2	0	0	1	2	0	0	0	0	0	0	1	0	0
s2f_0000043017	4	4	0	7	2	3	2	6	6	0	5	3	8	1	3	3	5	3	2	8	7	6	1	2	2	2	1	5	2	8	3	7	0	7	6	8	11	4	3	3	7	2	2	1	2	5	6	2	7
s2f_0000043018	169	92	40	93	350	427	98	316	165	0	167	196	87	78	121	140	88	103	176	119	141	82	103	102	69	129	136	115	145	71	103	129	105	122	129	138	157	114	131	119	137	96	127	127	89	137	86	109	145
s2f_0000043020	0	0	0	0	0	0	0	0	1	0	0	0	0	0	0	0	0	0	1	0	0	0	0	0	0	0	0	0	0	0	0	0	0	0	0	0	0	0	0	0	0	0	0	0	0	0	0	0	0
s2f_0000043002	0	1	0	0	0	2	0	0	0	0	0	0	0	0	0	0	0	0	0	0	0	0	0	0	0	0	0	0	1	0	0	0	0	1	0	1	0	0	0	0	0	0	0	0	0	0	0	0	0
s2f_0000043022	43	128	30	73	633	730	115	144	117	0	298	138	47	44	104	68	65	128	52	87	61	72	110	98	61	43	56	54	74	71	86	135	23	163	52	78	24	186	42	107	52	59	69	50	44	50	85	49	47
s2f_0000043024	5345	6691	2205	6011	21562	25202	6414	14985	14268	4	20684	14548	5150	3370	8220	6291	5329	8552	5930	8320	7181	5117	6854	5645	4502	5053	4642	6468	7017	4667	5466	9014	3776	10225	5379	7071	3142	15449	5325	7869	4813	4102	7652	4537	4025	4760	7281	5124	4468
s2f_0000043025	8649	8924	1329257	37798	19940	18903	16256	70481	37045	581025	16868	12891	28095	486790	48960	32317	23719	15614	4663	75360	151809	8280	1806	12542	840571	4854	15145	19136	29989	11114	18831	14424	498019	11583	1729	15821	66329	18809	251951	25788	13056	55000	40123	67525	687960	105248	34941	222977	6102
s2f_0000043026	178	130	67	159	179	264	211	488	229	0	127	248	153	117	118	160	147	136	255	142	156	129	156	176	77	169	194	189	145	114	129	153	134	203	160	228	194	125	133	258	229	189	208	162	124	153	110	114	189
s2f_0000043028	0	0	0	0	2	1	0	1	0	0	0	0	0	0	0	0	0	0	0	0	0	0	0	0	0	0	1	0	0	0	0	0	0	0	0	0	0	0	0	0	0	0	0	0	0	1	0	0	0
s2f_0000043029	933	546	276	729	1482	1783	705	1587	805	1	743	851	553	514	723	667	601	703	908	635	749	570	583	699	291	668	660	643	545	594	422	802	519	739	763	750	541	599	510	805	757	512	656	545	404	620	613	615	611
s2f_0000043003	0	2	0	7	1	4	0	5	5	0	7	3	2	0	3	0	2	3	5	5	3	2	1	1	1	0	4	0	1	2	3	4	0	4	0	2	1	0	2	2	0	0	1	1	0	2	3	2	1
s2f_0000043005	2	1	0	1	11	10	1	3	4	0	4	2	1	2	0	1	0	2	2	2	1	1	0	1	2	0	0	0	2	0	1	3	0	2	1	0	0	2	0	1	1	1	1	1	0	1	0	2	3
s2f_0000043006	1	1	0	0	4	2	2	2	0	0	7	1	1	0	2	0	0	0	0	2	1	0	1	1	5	0	0	0	0	1	0	0	0	0	0	1	0	1	0	0	0	2	1	0	0	1	0	0	0
s2f_0000043007	3842	3987	1357	4619	11519	13814	4352	7279	7761	3	8321	8039	2183	1990	3226	3196	3277	3752	3185	4301	3971	5113	4576	2888	1882	6441	3570	3453	11611	3462	3577	4906	3016	6046	2631	4600	2297	3560	2423	5954	3457	2352	5615	4064	2414	2512	4681	3153	2445
s2f_0000043008	0	0	0	0	0	0	0	0	0	0	0	1	0	0	0	0	0	0	0	0	0	0	0	0	0	0	0	0	0	0	0	0	0	0	0	0	0	0	0	0	0	0	0	0	0	0	0	0	0
s2f_0000044001	163	131	63	190	315	257	231	223	201	0	205	176	69	118	101	123	225	121	132	134	149	256	139	157	84	107	157	154	156	123	126	209	76	158	152	174	164	145	77	224	140	138	122	125	81	90	200	136	103
s2f_0000044011	3451	2271	981	3342	6472	8739	3318	7363	3268	5	2036	3035	2898	2037	3547	3166	3046	3624	3695	2271	2816	3194	2586	3583	1398	2829	3666	2983	3051	2726	2555	4024	2804	3677	3637	3597	3017	2809	2282	4132	3384	2871	2894	2432	2013	2609	2518	2136	2609
s2f_0000044014	26	22	13	41	119	148	28	60	20	0	34	35	19	19	33	26	38	40	26	21	31	35	31	31	8	40	26	24	14	47	21	25	16	31	26	23	24	35	11	37	20	17	20	28	15	24	32	29	23
s2f_0000044016	832	807	281	1300	3224	3288	1084	2221	1091	0	1854	1383	810	900	1125	869	1111	1055	897	1235	1008	717	905	1054	480	874	898	758	837	1048	937	1504	561	1345	1134	1149	492	1094	780	1773	981	583	720	640	704	623	1187	788	641
s2f_0000044017	11	8	2	8	74	62	7	14	15	0	44	36	5	1	4	5	10	11	3	17	8	15	13	7	5	4	4	5	6	9	5	12	3	20	9	13	1	8	4	7	4	2	7	5	4	2	14	4	3
s2f_0000044018	1886	2101	798	2759	8512	10434	2247	4595	2164	1	2047	2015	1846	1570	2107	1917	2449	2916	2182	2433	1988	2257	2125	2776	897	1629	1832	1788	1572	2269	1941	2510	1397	3007	2556	2059	1444	2721	1688	3315	1941	1532	1670	1317	1131	1860	2251	2131	1519
s2f_0000044021	3436	1725	966	2329	4621	5580	2842	5947	1767	1	897	1448	2427	1997	2649	2274	2206	2240	2845	1530	2309	1906	2022	2568	1184	2834	2719	2143	2269	2205	1424	2065	2569	2367	3237	2503	2351	2213	1886	3241	2919	2363	2472	2276	1794	2105	1881	1647	2352
s2f_0000044027	847	572	331	1040	2212	2385	917	1840	573	1	341	482	746	566	879	778	747	749	925	512	706	835	613	792	320	635	881	743	600	653	602	910	573	836	883	650	560	716	607	855	774	616	704	562	492	616	650	550	657
s2f_0000044003	149	181	71	213	1141	1121	231	334	224	1	425	263	136	92	181	178	176	275	139	169	174	270	213	195	103	127	165	168	196	203	258	331	100	301	173	187	107	233	118	243	149	121	134	110	108	117	284	150	118
s2f_0000044032	212	148	52	176	376	489	133	344	210	0	201	321	114	74	133	187	93	197	178	144	162	124	142	211	79	142	156	173	149	115	148	140	133	199	154	188	161	99	115	190	206	152	156	192	110	123	158	97	176
s2f_0000044033	28	39	14	38	143	198	23	46	41	0	87	87	22	7	26	26	24	34	37	63	41	36	26	26	8	10	10	35	31	29	24	47	20	53	21	36	17	35	22	27	28	21	26	36	13	25	36	35	14
s2f_0000044038	113	263	109	267	538	697	244	492	155	0	75	129	181	90	181	151	205	252	196	102	152	136	182	169	148	164	98	152	229	205	88	126	178	313	297	264	173	223	284	206	229	140	96	163	308	249	190	110	224
s2f_0000044004	5	2	2	3	14	27	2	18	20	0	51	11	7	1	2	5	1	0	2	5	11	5	5	2	2	4	1	2	1	6	0	37	1	26	3	8	1	3	2	6	7	1	19	1	2	1	2	1	2
s2f_0000044041	102	123	66	162	610	671	119	255	113	1	190	137	112	85	173	104	137	181	117	106	136	142	143	102	60	98	102	93	110	101	123	213	68	172	101	116	86	217	105	104	90	92	105	68	56	100	136	100	90
s2f_0000044042	35	33	7	39	77	88	42	101	63	0	58	80	35	26	44	38	23	29	44	47	54	43	27	39	21	35	31	57	40	36	31	49	32	49	23	33	39	23	25	25	27	30	30	32	17	23	40	31	38
s2f_0000044048	0	0	0	0	0	0	0	0	0	0	0	0	0	0	0	0	0	0	0	0	0	0	0	0	0	0	0	0	0	0	0	0	0	0	0	0	0	0	0	0	0	0	0	0	0	0	0	0	0
s2f_0000044049	0	0	0	0	0	0	0	0	0	0	0	0	0	0	0	0	0	0	0	0	0	0	0	0	0	0	0	0	0	0	0	0	1	0	0	0	0	0	0	0	0	0	0	0	0	0	0	0	0
s2f_0000044050	25	23	9	27	44	50	26	54	72	0	117	74	12	4	15	20	25	17	26	37	23	48	22	16	10	20	14	26	34	36	16	32	12	61	19	46	12	24	10	18	15	19	35	10	12	20	38	18	23
s2f_0000044051	161	104	33	130	204	241	150	282	188	0	199	232	132	85	106	133	78	103	139	121	115	116	115	86	50	105	101	149	105	121	86	113	94	165	131	159	105	109	91	133	145	106	163	104	66	97	111	63	107
s2f_0000044052	7	21	6	15	147	92	17	27	41	0	66	35	8	4	10	9	13	22	10	27	19	24	24	19	4	17	12	11	12	23	23	25	6	31	19	12	13	49	8	26	10	7	15	11	9	6	23	21	7
s2f_0000044053	81	138	31	166	449	505	186	220	95	0	147	111	93	98	192	125	159	154	61	160	92	121	153	177	46	111	77	74	79	154	119	171	61	136	101	122	84	257	108	253	84	70	64	91	75	88	150	111	83
s2f_0000044007	1916	2102	707	2417	7399	9977	2180	5291	2791	1	3153	3550	1962	1387	3227	2366	2158	2460	2194	2501	2185	2166	2079	2439	1110	1984	2219	1897	2003	2338	1748	2201	1805	2701	2052	2822	1748	2669	1930	2444	2242	1769	2011	1980	1391	1864	2201	1567	1789
s2f_0000044008	0	0	0	0	0	1	0	1	1	0	3	0	0	0	0	0	0	0	0	1	0	0	0	1	0	0	0	0	0	0	1	0	0	1	0	0	0	0	0	0	0	0	0	0	0	0	0	0	0
s2f_0000046001	6	10	5	16	45	34	14	11	18	0	30	18	2	1	5	4	11	16	7	12	3	19	16	6	4	8	9	14	7	23	19	14	5	11	6	5	7	21	12	10	10	6	9	2	1	5	24	12	6
s2f_0000044009	1	4	1	1	3	6	3	3	2	0	0	4	1	1	2	2	1	4	0	0	4	5	1	0	0	2	0	2	5	1	1	5	1	3	1	2	2	4	1	2	7	1	2	2	5	0	0	0	2
s2f_0000046011	2	1	0	0	0	0	1	0	0	0	0	0	0	0	0	0	1	0	1	0	0	0	0	0	0	0	0	0	0	0	0	0	0	0	0	1	0	1	0	0	1	0	0	1	0	0	0	0	0
s2f_0000046015	6	3	1	5	9	18	8	12	16	0	60	11	2	7	6	1	4	7	5	14	9	13	4	1	1	7	3	4	10	10	2	6	5	7	3	5	2	6	6	2	3	2	3	3	1	7	14	8	2
s2f_0000046017	67	41	27	62	97	100	77	138	83	0	118	126	111	26	50	64	46	80	103	49	59	57	67	72	37	84	70	124	74	55	62	77	73	106	80	115	53	51	72	74	102	65	64	53	47	49	82	54	60
s2f_0000046018	0	0	0	0	2	1	2	3	4	0	5	5	1	0	1	1	0	1	0	1	1	0	0	0	0	1	0	0	0	1	0	1	2	2	0	2	0	2	0	1	1	1	1	1	0	0	1	1	0
s2f_0000046002	0	0	0	0	0	0	0	0	0	0	0	0	0	1	0	0	0	0	0	0	0	0	0	0	0	0	0	0	0	0	0	0	0	0	0	1	0	0	0	0	0	0	0	0	0	0	0	0	0
s2f_0000046025	8	11	4	12	24	75	7	9	6	0	37	16	4	10	2	3	8	9	5	8	9	8	8	3	2	4	1	5	9	16	11	12	8	11	9	5	3	2	11	16	4	7	7	5	3	4	8	7	2
s2f_0000046027	1	0	1	3	0	2	1	4	4	0	8	2	1	0	0	2	1	1	0	3	2	0	0	6	2	0	0	2	0	1	0	1	0	0	3	2	0	0	3	1	1	0	0	1	0	0	3	1	0
s2f_0000046003	4	7	1	3	1	4	2	15	8	0	1	8	1	0	5	0	2	5	4	11	3	3	0	3	1	4	2	2	6	1	4	3	1	2	2	5	2	4	1	0	4	1	2	1	0	1	3	1	0
s2f_0000046032	8	16	2	6	1	2	7	15	11	0	22	7	0	2	4	10	1	3	2	3	3	4	5	11	2	5	3	3	16	8	4	28	6	12	3	6	3	0	2	6	5	22	6	4	0	4	3	1	3
s2f_0000046033	1	2	0	0	0	0	0	1	2	0	5	2	0	0	0	0	1	0	2	4	1	0	2	1	0	19	1	0	37	4	2	2	0	3	0	2	2	0	1	0	2	0	1	4	1	0	5	0	2
s2f_0000046035	11	26	2	15	13	4	23	38	96	0	219	149	7	2	7	16	29	14	13	64	20	47	27	8	2	21	5	15	11	29	24	18	3	67	13	31	14	25	16	22	13	15	13	13	3	19	31	12	14
s2f_0000046037	3	0	0	2	0	0	1	8	5	0	7	3	4	1	3	1	1	4	3	0	1	2	2	1	1	2	2	0	0	1	2	3	4	6	3	0	0	3	1	1	1	0	2	0	1	0	2	3	0
s2f_0000046038	3	6	0	8	1	0	7	5	7	0	15	4	2	2	1	3	1	2	4	3	4	0	4	5	0	2	3	2	4	3	8	10	0	4	1	4	2	2	1	4	1	2	7	2	2	3	5	0	2
s2f_0000046043	15	37	5	17	59	34	12	35	17	0	23	20	18	8	4	10	22	29	16	11	18	17	41	52	9	15	19	12	12	33	10	18	17	39	12	10	19	21	9	27	18	7	31	16	9	18	15	11	9
s2f_0000046045	1	4	2	2	23	20	5	12	8	0	12	3	2	1	2	3	3	4	3	5	4	3	0	5	2	5	3	4	6	10	4	3	3	11	1	7	1	1	0	2	6	2	5	6	0	4	6	5	3
s2f_0000046005	4	11	1	8	14	8	6	9	18	0	21	21	6	1	7	3	5	8	2	14	9	7	7	6	2	2	4	2	4	7	7	8	2	11	3	5	3	13	4	4	1	2	2	5	4	3	14	6	3
s2f_0000046048	1	1	0	0	0	0	0	5	0	0	0	1	0	0	0	0	0	0	1	1	2	2	0	0	0	1	0	0	0	1	4	0	0	0	1	3	0	1	0	0	0	2	0	0	1	0	1	0	0
s2f_0000046050	2	1	1	2	3	1	0	3	3	0	17	13	2	3	1	4	2	4	5	5	2	3	2	6	2	1	2	4	4	5	4	5	2	5	3	4	3	2	0	3	2	2	5	4	0	2	2	2	3
s2f_0000046051	0	0	0	0	0	0	0	0	0	0	0	1	0	0	0	0	0	0	0	0	0	0	0	0	0	0	0	0	0	0	0	0	0	0	0	0	0	0	0	0	0	0	0	0	0	0	0	0	0
s2f_0000046052	6	26	16	39	127	104	30	40	28	0	60	28	17	14	16	20	24	33	23	20	23	30	31	24	12	18	36	24	11	17	29	40	20	36	9	18	20	26	14	41	30	17	23	12	9	16	30	17	19
s2f_0000046054	0	0	0	0	0	0	0	0	0	0	0	0	0	0	0	0	0	0	0	0	0	0	0	0	0	0	1	0	0	0	0	0	0	0	0	0	0	0	0	0	0	0	0	1	0	0	0	0	0
s2f_0000046006	0	0	0	0	0	0	0	0	0	0	0	1	0	1	1	0	0	0	0	0	0	0	0	0	0	0	0	1	0	0	0	1	0	0	0	0	0	0	0	0	0	0	0	1	0	0	1	1	0
s2f_0000046007	9	7	7	9	5	6	10	24	14	0	32	27	8	4	2	9	12	11	7	8	10	15	7	6	7	5	3	6	13	10	8	12	4	14	5	16	5	2	12	7	12	7	7	5	4	9	11	6	9
s2f_0000047010	2	3	0	1	3	0	2	1	1	0	3	2	1	1	0	0	1	1	1	1	1	0	2	0	0	0	2	0	0	0	0	0	1	1	1	1	1	1	0	1	0	0	2	0	1	0	1	1	0
s2f_0000047011	56	76	23	72	49	91	68	152	88	0	204	189	48	33	65	61	71	93	102	89	71	100	50	80	27	63	32	90	48	79	43	85	40	138	60	90	61	79	43	72	47	33	60	64	31	52	82	42	56
s2f_0000047015	0	0	0	0	0	0	0	0	0	0	0	0	0	0	0	0	0	0	0	0	0	0	0	0	0	0	0	0	0	0	0	0	0	0	0	0	0	0	0	0	0	0	0	0	0	0	0	0	0
s2f_0000047021	0	0	0	0	0	0	0	1	1	0	0	0	0	0	0	0	0	0	0	0	0	0	0	0	0	0	0	0	0	0	0	0	0	0	0	0	0	0	0	0	0	0	0	0	0	0	0	0	0
s2f_0000047022	1374	1023	286	1568	4746	6135	1297	2372	634	4	807	630	972	1010	1585	950	1496	1686	1223	918	1027	1244	1073	1385	539	866	1333	971	742	1356	1089	1332	914	1445	1691	978	762	986	1164	2395	1073	759	735	727	709	1013	1046	888	864
s2f_0000047024	36	61	17	81	60	46	63	98	58	0	108	131	42	20	51	46	41	59	55	90	56	64	44	46	21	22	44	62	34	33	60	81	28	114	42	61	32	36	36	56	53	24	39	38	21	29	47	42	16
s2f_0000047027	1	1	1	0	1	0	0	5	2	0	3	1	0	1	0	1	0	0	1	0	1	2	0	0	0	0	2	3	0	3	0	5	1	1	0	2	0	2	5	0	0	0	1	1	1	0	2	4	2
s2f_0000047028	0	0	0	0	0	0	0	0	0	0	0	0	0	0	0	0	0	0	0	0	0	0	0	0	0	0	0	0	0	0	0	0	0	0	0	0	0	0	0	0	0	0	0	0	0	0	0	0	0
s2f_0000047032	0	1	0	0	0	0	0	2	1	0	2	0	1	0	0	1	0	2	1	0	1	1	2	2	0	1	1	1	1	0	1	2	1	0	1	1	0	0	0	0	1	1	0	0	1	0	3	1	0
s2f_0000047033	1	0	0	0	2	2	0	1	2	0	3	2	3	0	0	0	1	1	2	1	0	1	1	0	0	2	0	2	1	0	0	0	0	0	2	0	1	0	1	1	1	3	1	0	0	1	2	0	2
s2f_0000047034	0	0	0	0	0	0	0	0	0	0	0	0	0	0	0	0	0	0	0	0	0	0	0	0	0	0	0	0	0	0	0	0	0	0	0	0	0	0	0	0	0	0	0	0	0	0	0	0	0
s2f_0000047041	0	0	0	0	0	0	0	0	0	0	0	0	0	0	0	0	0	0	0	0	0	0	0	0	0	0	0	0	0	0	0	0	0	0	0	0	0	0	0	0	0	0	0	0	0	0	0	0	0
s2f_0000047051	0	0	0	0	0	0	0	0	0	0	0	2	0	1	0	0	0	0	0	0	0	0	0	0	0	0	0	0	0	0	0	0	0	0	0	1	0	0	1	0	0	0	0	0	0	0	0	0	0
s2f_0000047054	248	610	145	514	883	839	365	786	640	2	908	861	423	169	201	250	403	351	347	815	359	370	349	350	108	320	225	427	218	578	304	588	167	623	276	342	177	456	255	575	288	189	238	206	96	226	592	351	169
s2f_0000047006	0	0	0	0	0	0	0	1	0	0	0	0	0	0	0	0	0	0	0	0	0	0	0	0	0	0	0	0	0	0	0	0	0	0	0	0	0	0	0	0	0	0	0	0	0	0	0	0	0
s2f_0000047063	0	0	0	0	0	0	0	0	0	0	0	0	0	0	0	0	0	0	0	0	1	0	0	0	0	0	0	0	0	0	0	0	0	0	0	0	0	0	0	0	0	0	0	0	0	0	0	0	0
s2f_0000047064	27	23	12	29	18	20	41	96	42	0	66	75	44	26	34	21	23	29	37	46	42	33	24	33	22	35	27	42	47	32	22	48	35	48	35	38	27	33	18	40	33	13	35	35	22	30	36	36	23
s2f_0000047066	4	10	4	10	8	7	5	22	14	0	22	18	11	3	17	11	14	19	8	15	8	11	14	6	2	7	4	10	6	6	8	12	7	9	12	14	13	10	4	10	9	8	12	2	7	10	22	9	11
s2f_0000047065	0	0	0	0	0	2	0	0	0	0	0	0	0	0	0	0	0	0	0	0	0	0	0	0	0	0	0	0	0	0	0	0	0	0	0	0	0	0	0	0	0	0	0	0	0	0	0	0	0
s2f_0000048011	0	0	0	0	0	0	0	0	0	0	0	0	0	0	0	0	0	0	0	0	0	0	0	0	0	0	0	0	0	0	0	0	0	0	0	0	0	0	0	0	0	0	0	0	0	0	0	0	0
s2f_0000048014	437	299	148	309	733	707	372	1132	655	0	685	896	267	169	531	293	253	389	519	491	324	247	349	375	143	444	299	434	414	381	336	437	298	562	266	684	326	239	225	430	510	352	376	312	228	291	387	226	365
s2f_0000048015	1	0	0	0	1	2	0	0	0	0	4	3	1	1	0	0	0	1	0	4	0	0	2	0	1	0	0	0	2	5	2	3	0	4	0	1	1	1	1	2	0	0	0	1	0	1	1	0	0
s2f_0000048002	1083	852	356	879	1291	1267	960	2899	1121	0	833	1480	1016	585	1041	786	750	664	1027	899	927	749	639	986	438	945	808	975	1007	810	593	1318	950	1085	762	1250	1010	647	542	758	954	1047	913	949	655	623	720	573	866
s2f_0000048021	38	42	10	36	65	66	21	95	74	0	110	176	29	11	29	46	21	27	36	44	33	34	23	32	21	32	29	37	30	37	24	37	20	50	40	51	33	20	18	32	38	25	44	32	16	27	28	23	35
s2f_0000048023	505	343	126	360	1169	1149	545	1057	452	0	756	856	333	248	439	309	355	367	579	514	493	540	494	451	211	460	286	526	497	568	295	653	323	496	312	650	364	436	294	382	388	312	492	375	170	311	402	372	360
s2f_0000048024	317	306	94	388	898	1303	322	839	523	1	715	756	277	169	240	315	285	299	271	365	336	340	276	329	143	314	254	284	292	337	294	372	233	514	334	448	259	241	253	415	369	266	335	224	180	237	325	216	272
s2f_0000048031	619	698	324	523	1700	2181	1018	1960	789	0	570	928	794	537	1026	901	681	726	669	459	825	781	704	823	468	616	911	643	859	549	480	1003	524	692	842	749	992	508	734	986	572	718	898	683	481	734	707	707	771
s2f_0000048036	0	0	0	0	0	0	0	0	0	0	0	0	0	0	0	0	0	0	0	0	0	0	0	0	0	0	0	0	0	0	0	0	0	0	0	0	0	0	0	0	0	0	0	0	0	0	0	0	0
s2f_0000048033	0	0	0	0	0	0	0	0	0	0	0	0	0	0	0	0	0	0	0	0	0	0	0	0	0	0	0	0	0	0	0	0	0	0	0	0	0	0	0	0	0	0	0	0	0	0	0	0	0
s2f_0000048032	0	0	0	0	0	0	0	0	0	0	0	0	0	0	0	0	0	0	0	0	0	0	0	0	0	0	0	0	0	0	0	0	0	0	0	0	0	0	0	0	0	0	0	0	0	0	0	0	0
s2f_0000048008	226	223	88	253	464	591	358	654	433	0	426	548	225	143	226	218	228	193	261	299	278	220	230	225	103	286	198	320	350	280	196	380	243	441	181	368	230	206	148	332	276	263	301	230	105	170	296	179	236
s2f_0000048009	125	128	51	182	369	566	111	274	180	0	141	292	119	106	119	154	118	128	263	188	108	222	77	110	67	80	110	208	139	96	119	130	122	168	105	188	90	108	103	124	150	124	183	117	52	74	86	102	91
s2f_0000049012	0	0	0	0	0	0	0	0	0	0	0	0	0	0	0	0	0	0	0	0	0	0	0	0	0	0	0	0	0	0	0	0	0	0	0	0	0	0	0	0	0	0	0	0	0	0	1	0	0
s2f_0000049013	1	0	1	0	0	0	0	0	1	0	0	2	0	0	1	0	0	0	0	1	2	2	1	0	0	0	0	0	0	1	0	0	0	0	0	0	0	0	0	1	0	0	0	0	0	0	0	1	1
s2f_0000049019	4	1	0	3	0	0	1	8	9	0	3	8	7	1	3	3	4	1	5	0	6	3	2	0	1	3	2	4	4	2	3	1	1	5	5	8	3	2	0	3	4	3	2	0	4	1	1	0	2
s2f_0000049020	1498	1364	421	1874	1751	3888	1100	2368	1114	0	410	507	1545	871	977	1137	1435	1502	1627	945	1145	1149	1126	1883	521	891	1659	1199	925	1009	1293	2028	907	1343	887	978	1124	1078	826	1519	1272	1399	1410	690	574	1473	846	1022	1108
s2f_0000049021	7	12	2	8	4	9	2	20	10	0	62	34	7	2	2	4	3	2	5	14	6	7	1	3	2	7	2	2	5	4	5	10	4	17	3	15	2	3	3	5	4	1	9	5	8	2	5	1	3
s2f_0000049024	0	0	0	0	0	0	2	0	1	0	0	0	0	0	0	0	0	0	1	0	0	0	0	0	0	1	0	0	0	0	0	0	0	0	0	0	0	0	0	0	0	0	0	0	0	0	0	0	0
s2f_0000049026	0	0	0	0	0	0	0	1	6	0	0	2	0	0	1	0	1	0	0	0	1	0	0	0	1	0	0	1	1	0	0	0	1	0	0	0	0	0	0	0	0	1	0	2	0	0	0	0	0
s2f_0000049028	9	18	1	16	1	14	10	39	94	0	115	91	9	2	5	19	5	5	7	24	8	10	20	6	10	20	1	12	30	24	16	9	6	33	5	27	13	10	15	13	2	10	10	20	5	13	17	2	13
s2f_0000049030	0	0	0	0	3	0	0	1	0	0	0	0	0	0	1	0	0	0	0	0	1	0	0	1	0	0	0	0	0	0	1	0	0	0	0	0	0	0	0	1	0	0	0	0	0	0	1	0	0
s2f_0000049032	356	905	124	771	1540	2025	573	1136	948	0	1491	892	250	505	945	531	769	842	491	771	490	1309	599	713	407	358	323	348	290	556	659	600	237	835	330	526	278	1633	289	965	482	246	351	400	240	411	1084	445	333
s2f_0000049034	0	0	0	0	0	0	0	0	0	0	0	0	0	1	0	0	0	0	0	0	2	0	0	0	0	0	0	1	0	0	0	0	0	0	0	0	0	0	0	0	0	0	0	1	0	1	1	0	0
s2f_0000049036	5	5	2	3	1	0	7	7	4	0	1	5	11	4	5	4	9	5	6	3	7	10	8	11	2	3	6	6	3	3	12	5	4	15	6	8	8	13	4	13	7	17	7	4	0	10	6	11	10
s2f_0000049038	581	605	249	673	602	853	498	885	598	0	449	434	440	344	258	425	520	444	642	413	356	639	430	563	231	413	519	509	359	413	528	795	382	653	463	418	467	383	341	735	349	393	580	275	234	484	394	486	446
s2f_0000049004	1	2	0	3	1	0	0	5	1	0	5	1	0	3	1	0	2	2	1	1	0	2	0	1	0	3	0	1	1	1	0	2	0	1	1	0	0	3	0	0	0	1	0	0	0	1	5	0	0
s2f_0000050001	0	0	0	0	0	0	1	1	0	0	5	2	0	0	1	0	1	0	0	1	0	1	1	0	0	0	0	1	0	0	1	1	0	0	0	3	1	2	1	1	1	0	1	0	0	0	0	0	1
s2f_0000050010	15	17	6	16	3	4	8	30	27	0	28	31	15	5	17	20	17	16	15	17	17	14	16	18	7	20	14	15	18	19	18	12	10	23	13	35	18	13	10	17	19	11	22	13	15	22	18	9	11
s2f_0000050012	0	0	0	0	0	0	0	0	0	0	0	0	0	0	0	0	0	0	0	0	0	0	0	0	0	0	0	0	0	0	0	0	0	0	0	0	0	0	0	0	0	0	0	0	0	0	0	0	0
s2f_0000050013	0	0	0	0	1	0	1	0	0	0	2	1	1	0	0	0	0	0	1	0	1	0	0	1	0	0	1	1	1	0	0	0	0	0	0	1	0	2	1	0	0	0	0	0	0	0	0	0	1
s2f_0000050014	0	0	0	0	0	0	0	1	2	0	0	0	1	0	0	1	0	0	0	0	0	0	0	0	0	0	0	0	0	0	0	0	0	0	0	0	0	0	0	0	0	0	0	0	0	0	0	0	0
s2f_0000050016	0	0	0	0	3	0	1	0	0	0	0	0	0	0	0	1	0	0	0	0	0	0	0	0	0	0	1	1	0	0	0	0	0	0	0	0	0	0	1	0	0	0	0	0	0	1	0	1	1
s2f_0000050018	24	16	3	32	29	39	15	30	25	0	35	24	6	4	18	16	24	34	20	26	24	25	22	18	8	10	12	9	20	19	18	29	15	17	15	15	14	14	7	43	11	8	12	8	7	20	35	14	17
s2f_0000050019	0	0	0	0	0	0	0	1	0	0	0	0	0	0	0	0	0	0	0	1	0	0	0	0	0	0	0	0	0	0	0	0	0	0	0	0	0	1	0	0	1	0	0	0	0	0	0	0	1
s2f_0000050020	3	2	1	4	2	1	1	8	3	0	7	4	2	3	4	0	7	2	2	2	3	2	5	2	1	4	0	6	2	0	1	2	1	3	2	3	2	2	3	3	2	4	3	0	2	2	3	3	1
s2f_0000050023	1	0	0	0	0	0	0	3	3	0	0	0	1	0	1	0	0	1	0	1	0	0	0	0	0	0	0	0	0	0	0	0	0	0	1	0	1	1	0	0	0	0	2	0	0	0	0	0	0
s2f_0000050028	0	0	0	1	0	0	1	3	0	0	0	2	0	0	0	0	0	0	1	0	1	0	0	0	0	1	0	1	1	0	0	0	2	0	0	0	0	1	0	0	0	1	0	0	0	2	1	0	0
s2f_0000050034	4	0	0	1	7	4	1	4	2	0	1	8	0	2	3	6	0	2	0	1	1	1	0	1	0	2	0	1	0	2	0	3	2	2	1	3	2	1	3	0	2	4	4	1	2	1	3	0	2
s2f_0000050038	0	0	0	0	0	0	0	0	0	0	0	0	0	0	0	0	0	0	0	0	0	0	0	0	0	0	0	0	0	0	0	0	0	0	0	0	0	0	0	0	0	0	0	0	0	0	0	0	0
s2f_0000050004	3	7	1	8	1	1	4	20	17	0	12	12	8	4	4	6	4	5	5	7	7	3	0	5	1	4	4	4	5	8	3	4	6	7	2	13	5	2	3	6	6	4	6	4	3	4	9	3	11
s2f_0000050044	0	0	0	0	0	0	0	2	1	0	3	1	0	0	0	1	0	0	1	0	0	0	0	0	1	0	0	0	0	0	0	1	0	1	0	0	0	0	0	1	0	0	1	0	0	0	0	0	0
s2f_0000050046	0	0	0	0	0	0	0	0	3	0	0	0	0	0	0	0	0	0	0	0	1	0	0	0	0	1	0	0	0	0	0	0	0	0	0	1	0	0	1	0	0	0	0	0	0	0	0	0	0
s2f_0000050005	0	0	0	0	0	1	0	0	0	0	0	1	0	0	0	0	0	0	0	0	0	0	0	0	0	0	0	0	0	0	0	1	0	1	0	1	0	0	0	0	0	0	0	0	0	0	0	0	0
s2f_0000050051	7	5	4	14	4	8	4	16	16	0	25	10	8	2	6	5	0	16	12	5	3	2	10	8	2	14	9	5	7	7	3	9	6	5	6	9	6	11	6	2	13	7	9	5	4	5	5	1	7
s2f_0000050007	1	2	1	1	1	0	0	3	2	0	1	1	0	1	1	1	0	0	0	0	0	0	3	1	0	0	1	2	1	1	0	0	0	1	0	2	3	0	0	1	0	1	0	0	2	0	0	1	0
s2f_0000050009	2	0	0	2	0	0	1	9	4	0	8	7	2	0	1	2	0	1	1	1	0	0	1	0	0	1	0	1	3	0	0	0	2	0	0	1	1	0	1	1	0	2	1	0	0	0	0	1	3
s2f_0000051010	0	0	0	0	0	0	0	0	0	0	0	0	0	0	0	0	0	0	0	0	0	0	0	0	0	0	0	0	0	0	0	0	0	0	0	0	0	0	0	0	0	0	0	0	0	0	0	0	0
s2f_0000051012	287	236	124	264	52	51	265	900	351	1	365	458	284	165	311	238	281	338	358	227	402	234	187	143	159	328	266	278	293	322	406	332	232	389	299	384	401	279	196	214	347	346	298	288	145	222	287	253	372
s2f_0000051014	15	36	6	24	28	28	39	73	56	0	245	78	13	16	23	29	25	20	27	40	36	18	16	25	12	19	22	38	34	26	28	46	14	41	19	41	26	19	18	39	22	19	48	27	25	16	26	27	27
s2f_0000051018	313	255	155	283	91	124	197	958	479	0	411	504	297	159	229	324	342	388	308	289	395	278	191	168	176	320	233	268	331	393	429	326	279	431	319	436	431	364	298	259	372	413	292	261	182	250	310	285	378
s2f_0000051019	139	131	99	154	92	45	85	329	68	0	448	329	25	47	33	116	75	31	241	52	113	155	117	61	62	50	26	175	160	64	127	51	47	80	118	56	34	83	60	86	104	107	167	51	41	84	70	42	130
s2f_0000051002	0	1	0	1	0	2	3	2	2	0	7	3	0	0	9	1	1	2	2	1	0	0	1	0	9	0	3	1	0	5	1	1	0	4	1	5	1	4	1	11	1	19	0	1	1	1	2	0	1
s2f_0000051021	0	0	0	0	2	3	0	0	3	0	0	2	0	1	0	0	0	0	1	1	0	0	0	0	0	0	1	1	0	0	0	0	0	0	0	0	0	0	0	0	1	1	0	0	0	0	3	0	0
s2f_0000051022	4	2	2	4	1	1	5	5	4	0	35	12	4	1	2	4	2	0	2	5	2	4	2	1	2	2	3	2	2	6	4	3	4	4	4	8	2	1	2	1	2	2	3	4	0	3	4	1	6
s2f_0000051024	13	28	32	3	44	49	47	158	48	0	70	88	99	22	68	94	25	77	30	88	55	26	34	66	36	90	102	12	38	53	27	57	60	84	80	75	98	71	36	33	81	53	25	74	32	38	42	26	23
s2f_0000051026	2	12	0	7	4	3	2	8	16	0	81	24	2	2	1	4	4	5	4	11	5	9	12	5	2	7	7	11	13	5	7	8	6	15	2	13	11	4	7	5	10	5	5	8	1	5	8	3	3
s2f_0000051028	0	0	0	0	0	0	0	0	0	0	0	0	0	0	0	0	0	0	0	0	0	0	0	0	0	0	0	0	0	0	0	0	0	0	0	0	0	0	0	0	0	0	0	0	0	0	0	0	0
s2f_0000051003	268	362	128	368	434	422	291	937	728	2	958	977	333	153	227	299	355	410	298	468	429	378	274	302	167	340	244	305	405	491	341	388	210	547	307	485	213	561	254	292	397	233	356	256	155	236	446	429	337
s2f_0000051034	0	0	0	0	0	0	0	0	0	0	0	0	0	0	0	0	0	0	0	0	0	1	0	0	0	0	0	0	0	0	0	0	0	0	0	0	0	0	0	0	0	0	0	0	0	0	0	0	0
s2f_0000051036	12	79	18	62	47	77	23	116	118	0	171	126	50	30	32	36	70	93	21	83	50	68	45	53	24	45	17	28	45	78	48	67	37	81	38	67	35	109	34	37	42	25	59	17	17	28	74	52	22
s2f_0000051037	3	9	4	3	1	1	1	11	4	0	39	14	1	2	0	1	3	0	5	3	5	5	4	2	3	4	3	5	2	6	4	4	2	3	5	13	6	2	7	4	6	5	8	6	2	5	5	12	4
s2f_0000051039	528	521	245	578	58	92	504	1622	742	0	797	890	545	293	581	485	624	736	526	529	706	504	398	395	305	532	410	579	538	820	815	585	345	722	571	683	665	636	424	503	657	594	567	487	250	411	553	493	598
s2f_0000051004	0	0	0	0	0	0	0	0	0	0	0	0	0	0	0	0	0	0	0	0	0	0	0	0	0	0	0	0	0	0	0	0	0	0	0	0	0	0	0	0	0	0	0	0	0	0	0	0	0
s2f_0000051040	228	152	98	214	50	82	204	701	296	0	306	333	178	101	223	169	223	315	293	189	306	173	133	118	118	223	199	235	195	253	342	214	190	270	268	275	249	233	178	188	286	215	273	210	88	157	149	211	262
s2f_0000051042	2102	2297	851	2378	1034	1276	1922	6810	3353	7	3341	3680	2420	1434	2163	2216	2569	2993	2249	2065	2972	2235	1698	1701	1264	2458	1783	2188	2117	3182	2883	2486	1631	3033	2352	2981	2535	2834	1914	2216	2722	2394	2376	1868	1215	1828	2305	2122	2606
s2f_0000051044	46	31	37	32	8	7	26	113	20	0	138	91	5	11	5	33	31	4	68	14	45	53	32	18	10	11	7	54	62	11	38	8	4	25	29	26	10	25	17	20	31	25	43	9	10	19	15	20	36
s2f_0000051045	6	3	3	4	0	3	3	18	7	0	13	11	0	0	3	10	3	1	8	7	0	5	3	3	1	2	4	12	5	4	2	4	4	7	2	6	7	5	1	6	4	5	7	4	3	3	2	7	7
s2f_0000051049	802	1002	341	984	260	378	786	2573	1554	1	1449	1817	1080	661	897	850	1092	1160	956	904	1246	861	660	739	532	983	719	927	923	1231	1105	1146	681	1268	955	1193	1023	1282	796	909	1170	987	1063	742	512	775	1018	960	1106
s2f_0000051050	0	0	0	0	0	0	0	1	0	0	0	0	0	0	0	1	0	0	0	0	0	0	0	0	0	0	0	0	0	0	0	0	0	0	0	0	0	0	0	0	0	0	0	0	0	0	0	0	0
s2f_0000051053	12	15	10	21	15	3	11	32	50	0	49	58	19	11	16	20	12	20	23	33	10	11	35	11	4	20	17	13	49	23	13	20	11	24	12	36	15	44	12	17	20	3	19	20	5	11	29	19	2
s2f_0000051056	405	370	190	501	522	720	354	938	290	0	261	381	586	300	441	424	464	618	512	404	378	387	274	371	225	455	539	335	380	470	599	537	321	506	429	415	552	441	273	591	516	396	412	350	248	241	221	304	432
s2f_0000051057	6	17	6	13	5	10	8	33	26	0	144	69	14	4	4	12	14	11	15	17	13	12	13	7	4	13	7	17	15	16	8	14	12	21	10	25	22	13	19	18	8	6	14	11	7	22	17	20	25
s2f_0000051061	1	0	0	0	0	0	0	1	0	0	2	0	1	0	0	0	0	0	0	0	0	0	0	0	0	1	0	1	2	0	0	0	0	0	1	0	0	0	0	0	0	0	0	0	1	0	0	0	0
s2f_0000051062	237	189	189	211	280	242	275	905	338	1	625	709	250	140	557	198	221	242	381	272	379	266	202	317	151	428	255	258	348	378	371	267	179	402	388	386	343	248	276	233	235	470	273	290	183	317	288	231	233
s2f_0000051063	10	25	11	14	3	12	10	22	37	0	101	54	11	8	9	19	7	17	8	22	18	16	16	11	5	14	17	7	11	13	12	15	6	27	6	27	14	4	6	14	15	11	13	9	7	9	24	9	21
s2f_0000051064	13	13	3	6	1	0	5	19	14	0	78	25	6	8	1	6	8	3	7	18	9	9	14	6	2	8	7	5	4	9	9	12	6	17	3	19	5	3	4	4	8	5	7	9	6	2	11	13	7
s2f_0000051065	15	41	8	17	10	13	16	80	45	0	285	126	21	16	10	23	20	20	19	52	37	26	17	20	8	26	19	27	29	23	11	27	12	43	11	47	30	10	29	30	26	16	23	26	10	19	26	28	43
s2f_0000051067	4	7	2	6	7	7	4	18	36	0	49	40	8	2	8	3	11	10	9	19	20	10	11	4	2	7	2	15	11	7	10	8	6	17	9	15	7	18	11	9	4	2	10	4	1	9	23	8	3
s2f_0000051073	119	103	105	99	249	183	125	473	169	0	319	401	106	60	333	93	106	81	236	171	199	198	131	124	47	193	98	186	212	256	252	163	103	245	192	206	134	155	138	153	133	278	186	127	82	133	149	93	139
s2f_0000051008	410	217	96	217	153	217	359	840	787	0	510	1163	298	127	321	315	180	252	366	220	357	243	272	277	134	398	264	355	375	283	216	258	260	451	313	535	300	277	199	339	448	272	433	301	182	242	271	259	346
s2f_0000052010	21	49	20	50	87	89	28	107	40	0	60	51	21	29	37	23	48	50	33	53	42	49	39	33	14	30	22	19	43	70	20	37	27	36	31	69	67	53	38	34	15	31	31	34	29	48	70	32	40
s2f_0000052012	131	38	31	20	1	666	18	279	49	0	16	50	67	16	23	70	63	68	61	133	59	30	72	81	31	64	34	54	83	6	60	112	27	114	56	112	101	67	36	38	121	41	47	65	28	41	106	26	91
s2f_0000052013	1	0	0	0	1	0	0	1	1	0	0	1	1	0	0	0	0	0	0	0	0	0	0	0	0	2	0	1	0	0	0	0	0	0	0	0	0	0	1	0	0	0	0	0	0	0	0	0	0
s2f_0000052016	257	372	117	445	817	1023	278	848	432	0	514	492	372	382	400	389	349	434	250	384	403	388	322	266	179	314	293	286	336	286	267	344	236	448	432	353	264	382	342	369	296	443	337	271	296	332	346	217	295
s2f_0000052018	18	32	4	18	9	11	10	36	27	0	56	19	12	11	10	18	19	47	11	26	18	23	18	19	6	13	7	11	15	21	19	11	5	31	14	20	5	24	15	20	14	12	19	8	4	11	29	23	5
s2f_0000052019	239	138	39	141	540	4188	132	852	212	0	223	674	282	44	90	188	214	140	82	413	272	159	185	178	52	235	104	166	232	163	164	752	147	335	205	317	350	176	208	405	281	148	176	311	237	173	220	82	93
s2f_0000052002	0	2	0	1	10	13	3	6	2	0	8	3	2	2	2	2	1	5	1	1	5	0	0	1	0	1	0	1	0	2	1	2	0	2	1	4	1	0	0	3	0	1	1	0	3	2	3	5	1
s2f_0000052021	298	911	145	872	1154	1340	705	1252	1637	4	2798	2407	1099	136	423	541	531	499	525	2071	625	1548	634	703	210	391	357	705	631	880	697	1034	265	1524	441	822	498	498	404	558	435	383	547	314	349	327	1080	449	527
s2f_0000052022	98	35	19	31	96	917	21	327	108	0	136	336	44	33	29	52	35	24	40	64	135	64	15	93	26	76	90	53	86	65	26	115	63	117	62	128	91	34	23	44	97	54	70	139	54	56	54	24	37
s2f_0000052024	16	8	6	20	3	6	9	28	15	0	10	23	9	10	15	16	9	16	15	6	25	11	17	16	5	14	15	5	16	10	7	16	16	20	8	14	28	10	8	18	6	17	24	16	5	17	13	11	19
s2f_0000052026	13	11	7	6	17	28	10	22	26	0	27	38	9	5	6	7	4	6	10	11	7	9	7	6	5	5	6	12	10	11	7	6	11	9	12	16	9	7	12	10	11	14	9	3	6	6	15	4	15
s2f_0000052027	491	175	153	318	363	448	301	933	479	0	168	429	367	144	650	322	271	365	583	249	334	303	262	426	201	223	394	297	376	339	276	353	308	301	396	418	287	539	207	289	472	291	363	412	306	316	186	248	369
s2f_0000052028	53	117	31	110	219	254	165	228	264	0	498	407	72	30	72	98	76	103	87	142	84	115	140	113	43	125	58	78	402	150	109	191	70	201	62	121	80	100	75	190	92	31	89	102	58	77	184	58	82
s2f_0000052003	1124	1031	559	1294	2377	3737	1059	3484	1134	2	1143	1602	1383	942	1404	1262	1016	1265	1453	994	1448	1210	939	1392	736	1279	1169	1084	1201	1077	844	1278	1033	1278	1364	1193	1096	1097	895	1237	1438	1152	1183	921	905	1281	1044	806	1160
s2f_0000052031	0	0	0	0	0	0	0	0	0	0	0	1	0	0	0	0	0	0	0	0	0	0	0	0	0	0	0	1	0	0	0	0	0	1	0	1	0	0	0	0	1	0	0	0	0	0	0	0	0
s2f_0000052030	0	0	0	0	0	0	0	0	0	0	0	0	0	0	0	0	0	0	0	0	0	0	0	0	0	0	0	0	0	0	0	0	0	0	0	0	0	0	0	0	0	0	0	0	0	0	0	0	0
s2f_0000052035	56	201	50	159	284	214	232	390	97	0	56	78	79	15	208	256	117	133	106	94	32	88	136	196	55	75	116	78	87	53	216	93	46	84	123	24	127	198	72	105	89	133	88	289	140	64	98	122	81
s2f_0000052036	1	4	1	2	1	1	4	6	1	0	5	14	3	2	0	4	0	1	5	3	0	6	5	3	1	5	2	5	1	1	3	1	0	2	4	5	3	2	1	1	2	3	1	2	1	2	1	2	1
s2f_0000052037	1	3	0	0	0	3	0	13	5	0	11	59	0	0	0	0	1	1	2	8	3	1	0	1	0	4	2	3	1	0	0	2	1	1	0	4	1	1	2	0	0	0	2	0	4	1	0	0	4
s2f_0000052004	3	5	2	0	1	39	0	35	10	0	17	109	7	1	1	9	4	1	11	15	10	3	0	7	1	44	0	3	13	1	4	1	3	10	7	22	6	0	3	1	9	2	5	16	7	6	3	0	2
s2f_0000053100	0	0	0	0	0	0	0	0	0	0	0	0	0	0	0	0	0	0	0	0	1	0	0	0	0	0	0	0	0	0	0	0	0	0	0	1	0	0	0	0	0	0	0	0	0	0	0	0	0
s2f_0000053101	0	0	0	0	0	0	0	0	0	0	0	0	0	0	0	0	0	0	0	0	0	0	0	0	0	0	0	0	0	0	0	0	0	0	0	0	0	0	0	0	0	0	0	0	0	0	0	0	0
s2f_0000053102	7	3	3	3	6	5	2	10	11	0	1	7	4	2	1	3	1	2	5	4	3	3	2	1	0	7	1	6	1	1	0	4	3	2	8	5	3	0	3	2	1	1	1	0	2	5	2	3	3
s2f_0000053104	0	0	0	0	0	0	0	0	1	0	0	1	1	0	0	0	0	0	0	0	0	0	0	0	0	0	1	0	0	0	0	0	0	0	0	1	1	0	1	0	1	0	0	0	0	0	0	0	0
s2f_0000053105	0	0	0	0	0	0	0	0	1	0	0	0	0	0	0	0	0	0	0	0	1	0	0	0	0	0	0	0	0	0	0	0	0	0	0	0	0	0	0	0	0	0	0	0	0	0	0	0	0
s2f_0000053106	1	2	0	1	0	1	1	1	2	0	1	3	0	1	2	0	2	1	0	1	3	1	1	1	1	0	0	0	1	0	1	0	0	0	0	1	1	1	1	3	2	0	0	0	0	1	0	1	0
s2f_0000053107	0	0	0	0	0	0	0	0	0	0	0	0	0	0	0	0	0	0	0	0	0	0	0	0	0	0	0	0	0	0	0	0	0	0	0	0	0	0	0	0	0	0	0	0	0	2	0	0	1
s2f_0000053108	0	0	0	0	0	0	0	0	0	0	0	0	0	0	0	0	0	0	0	0	0	0	0	0	0	0	0	0	0	0	0	0	0	0	0	0	0	0	0	0	0	0	0	0	0	0	0	0	0
s2f_0000053109	0	0	0	0	0	0	0	1	0	0	0	0	0	0	0	0	0	0	0	0	0	0	0	2	0	0	0	1	0	0	0	0	0	0	0	0	1	0	1	0	0	0	0	0	0	0	0	0	1
s2f_0000053011	0	0	0	0	0	0	0	0	0	0	0	0	0	0	0	0	0	0	0	0	0	0	0	0	0	0	0	0	0	0	0	0	0	0	0	0	0	0	0	0	1	0	0	0	0	0	0	0	0
s2f_0000053111	0	0	0	0	0	0	0	1	1	0	0	0	0	0	0	0	0	0	0	0	0	0	0	0	1	0	0	0	0	0	0	0	0	0	0	2	0	0	0	0	0	1	0	0	0	0	0	0	1
s2f_0000053112	0	0	0	0	1	0	0	0	2	0	0	0	3	0	0	0	0	0	0	0	0	0	0	0	0	0	1	0	1	0	0	0	1	0	0	2	0	0	1	0	1	0	0	0	1	1	0	0	0
s2f_0000053113	0	0	0	0	0	0	0	0	0	0	0	3	0	0	0	0	0	0	0	0	0	0	0	0	0	1	0	0	0	0	0	0	1	0	0	0	0	0	0	0	1	0	0	0	0	0	0	0	0
s2f_0000053115	0	0	0	0	0	0	0	0	0	0	0	1	1	0	0	0	0	0	0	0	2	0	0	0	0	0	0	1	0	0	0	0	1	0	0	2	0	0	0	0	2	0	0	0	1	0	0	0	0
s2f_0000053116	0	1	0	0	0	0	0	0	0	0	0	1	0	0	0	1	0	0	0	0	0	0	0	0	0	1	1	0	0	0	0	0	0	0	0	0	0	0	0	0	0	0	0	0	0	0	0	0	0
s2f_0000053118	0	0	0	0	0	0	0	0	0	0	0	0	0	0	0	0	0	0	0	0	2	0	0	0	0	0	0	0	0	0	0	0	0	0	0	0	0	0	0	0	0	0	0	0	0	0	0	0	0
s2f_0000053119	81	72	29	74	6	4	120	207	122	0	92	113	91	43	103	78	76	103	86	69	102	89	54	111	58	72	86	116	89	77	63	80	67	80	82	110	103	92	68	70	115	77	80	48	63	74	99	52	82
s2f_0000053012	0	0	0	0	0	0	0	0	1	0	0	1	0	0	0	0	0	0	0	0	1	0	0	0	0	0	1	0	0	0	0	0	0	0	1	0	0	0	1	0	0	0	0	0	1	0	0	0	1
s2f_0000053120	0	0	0	0	0	0	0	0	0	0	0	0	0	0	0	0	0	0	0	0	0	0	0	0	0	0	0	0	0	0	0	0	0	0	0	0	0	0	0	0	0	0	0	0	0	0	0	0	0
s2f_0000053121	0	0	4	0	0	0	0	9	1	0	1	4	7	1	0	0	0	0	2	0	3	0	0	0	0	4	0	1	2	0	0	0	0	0	0	4	2	0	3	0	0	0	1	1	2	4	0	0	1
s2f_0000053122	0	0	1	0	0	0	0	0	0	0	0	2	0	0	0	0	0	0	0	0	0	0	0	0	0	0	0	0	0	0	0	0	1	0	0	0	0	0	1	0	0	0	0	0	1	0	0	0	1
s2f_0000053124	0	0	0	0	0	0	0	1	0	0	0	2	0	0	0	0	0	0	0	0	0	0	0	0	0	0	0	1	1	0	0	0	0	0	1	3	0	0	2	0	0	1	0	0	0	0	0	0	0
s2f_0000053125	0	0	0	0	0	0	0	1	3	0	0	1	1	0	1	0	0	0	0	0	1	0	0	0	0	1	0	0	0	0	0	0	0	0	0	0	0	0	0	0	0	1	1	0	0	0	0	0	0
s2f_0000053128	0	0	0	0	0	0	0	0	1	0	0	0	1	0	0	0	0	0	1	0	0	0	0	0	0	0	0	0	0	0	0	0	0	0	0	1	0	0	1	0	0	0	0	0	0	0	0	0	0
s2f_0000053129	0	0	0	0	0	0	0	1	0	0	0	2	1	0	0	0	0	0	0	0	1	0	0	0	0	0	0	0	0	0	0	0	0	0	0	1	0	0	0	0	0	0	0	0	0	0	0	0	0
s2f_0000053013	4	2	3	4	0	0	2	6	1	0	6	2	4	2	13	1	5	0	4	1	5	2	1	2	0	2	1	2	3	3	3	3	1	9	3	3	3	1	3	2	6	0	1	1	0	1	1	0	2
s2f_0000053130	5	0	1	7	0	0	3	16	3	0	3	12	3	13	11	2	10	2	13	5	12	0	7	2	1	2	1	7	9	15	4	2	2	8	3	3	5	3	5	5	2	3	0	0	1	6	1	2	2
s2f_0000053014	0	0	0	0	0	0	0	0	2	0	0	1	1	0	0	0	0	0	0	0	0	0	0	0	0	0	0	1	0	0	0	1	0	0	1	0	0	0	0	0	0	2	0	0	0	0	0	0	0
s2f_0000053016	0	0	0	0	0	0	0	0	0	0	1	0	0	0	0	0	0	0	0	0	0	0	0	0	0	0	0	0	0	0	0	0	0	0	0	0	2	0	0	0	0	1	0	0	0	0	0	0	0
s2f_0000053017	0	0	0	0	0	0	0	0	0	0	0	0	0	0	0	0	0	0	0	0	0	0	0	0	0	0	0	0	0	0	0	0	0	0	0	0	0	0	0	0	0	0	0	0	0	0	0	0	0
s2f_0000053019	0	0	0	0	0	0	0	1	1	0	1	1	0	0	0	0	0	0	0	0	0	0	0	0	0	0	0	0	0	0	0	0	0	0	0	0	0	0	0	0	0	0	0	0	0	0	0	0	0
s2f_0000053002	0	0	0	0	0	0	0	0	0	0	0	0	0	0	0	0	0	0	0	0	0	0	0	0	0	0	0	0	0	0	0	0	0	0	0	0	0	0	0	0	0	0	0	0	0	0	0	0	0
s2f_0000053020	0	0	0	0	0	0	0	0	0	0	0	0	0	0	0	1	0	0	0	0	0	0	0	0	0	0	0	1	0	0	0	0	0	0	0	0	0	0	0	0	0	0	0	0	0	0	0	0	0
s2f_0000053021	0	0	0	0	0	0	0	2	0	0	0	0	0	0	0	0	0	0	0	0	0	0	0	0	0	0	0	0	0	0	0	0	0	0	0	0	0	0	0	0	0	0	0	0	0	0	0	0	1
s2f_0000053022	0	0	0	0	0	0	0	0	0	0	0	0	0	0	0	0	0	0	0	0	0	0	0	0	0	0	0	0	0	0	0	0	0	0	0	1	0	0	0	0	0	0	0	0	0	0	0	0	0
s2f_0000053025	0	0	0	0	0	0	0	0	0	0	0	0	1	0	1	0	0	0	0	0	0	0	0	0	0	0	0	0	0	0	0	0	0	0	0	0	0	0	0	0	0	0	0	1	0	0	0	0	0
s2f_0000053026	0	0	0	0	0	0	0	0	0	0	0	0	0	1	0	0	0	0	0	0	0	0	0	0	0	0	0	0	0	0	0	0	1	0	0	0	0	0	0	0	0	0	1	0	0	0	0	0	0
s2f_0000053027	0	0	0	0	0	0	0	0	0	0	0	1	0	0	0	1	0	0	0	0	0	0	0	0	0	1	0	0	0	0	0	0	0	0	0	0	1	0	0	0	1	0	0	0	0	0	0	0	0
s2f_0000053029	0	0	0	0	0	0	0	0	0	0	0	0	0	0	0	0	0	0	0	0	0	0	0	0	0	0	0	0	0	0	0	0	0	0	0	0	0	0	0	0	0	0	0	0	0	0	0	0	0
s2f_0000053030	0	0	0	0	0	0	0	2	1	0	0	1	0	0	0	0	0	0	0	0	1	0	0	0	0	2	0	1	0	0	0	0	0	0	0	1	0	0	0	0	0	0	0	0	1	0	0	0	0
s2f_0000053031	6	9	2	14	0	0	3	6	3	0	2	6	2	6	7	2	0	5	10	5	6	3	7	10	1	3	2	8	2	11	9	5	2	7	1	9	5	4	0	12	1	4	9	0	1	1	7	1	1
s2f_0000053033	0	0	0	0	0	0	0	0	0	0	0	0	0	0	0	0	0	0	1	0	0	0	0	0	0	0	0	0	0	0	0	0	0	0	0	0	0	0	0	0	0	0	0	0	0	0	0	0	0
s2f_0000053034	0	0	0	0	0	0	0	0	2	0	0	0	2	0	0	0	0	0	0	0	0	0	0	0	0	1	0	1	1	0	0	0	0	0	0	2	0	0	1	0	3	0	0	0	1	0	0	0	0
s2f_0000053035	0	0	0	0	0	0	0	0	0	0	0	0	0	0	0	0	0	0	0	0	1	0	0	0	1	0	0	0	0	0	0	0	0	0	0	0	1	0	0	0	0	0	0	0	0	0	0	0	0
s2f_0000053037	0	0	0	0	0	0	0	0	0	0	0	0	0	0	0	0	0	0	0	0	2	0	0	0	0	0	0	0	0	0	0	0	0	0	0	0	0	0	0	0	0	0	0	0	0	0	0	0	0
s2f_0000053039	0	0	0	0	0	0	0	0	1	0	0	0	0	0	0	0	0	0	0	0	0	0	0	0	0	1	0	0	2	0	0	0	0	0	0	1	0	0	0	0	0	0	1	0	1	1	0	0	0
s2f_0000053004	0	0	0	0	0	0	0	2	2	0	1	4	2	0	0	0	0	0	2	0	1	0	0	0	1	2	0	0	0	0	0	0	1	0	0	1	0	1	1	0	0	0	0	0	0	0	0	0	1
s2f_0000053040	0	0	0	0	1	0	0	3	1	0	0	5	0	2	0	2	2	1	0	0	1	1	0	0	0	1	0	0	1	0	1	0	2	1	2	0	2	0	0	1	1	1	0	0	0	0	1	1	1
s2f_0000053043	0	0	0	0	0	0	0	1	1	0	0	0	1	0	0	0	0	0	0	0	0	0	0	0	0	0	0	0	0	0	0	0	0	0	0	0	0	0	1	0	0	0	0	0	0	0	0	0	0
s2f_0000053044	0	0	0	0	0	0	0	1	0	0	0	3	0	0	0	1	0	0	0	0	0	0	0	0	0	0	0	0	1	0	0	0	2	0	0	1	0	0	0	0	1	0	0	0	0	1	0	0	0
s2f_0000053045	6	1	2	7	0	0	6	10	15	0	6	6	6	4	7	3	3	1	7	3	7	6	4	6	2	4	4	6	6	8	12	2	4	7	6	11	5	6	7	3	7	8	6	6	3	4	2	3	6
s2f_0000053047	0	0	0	0	0	0	0	1	1	0	0	0	0	0	0	0	0	0	1	0	0	0	0	0	0	0	2	1	0	0	0	0	0	0	0	1	0	0	0	0	1	0	0	0	0	0	0	0	0
s2f_0000053048	0	0	0	0	0	0	0	0	0	0	0	0	0	0	0	0	0	0	0	0	0	0	0	0	0	0	0	0	0	0	0	0	0	0	0	0	0	0	0	0	0	0	0	0	0	0	0	0	0
s2f_0000053049	0	0	0	0	0	0	0	0	0	0	0	1	0	0	0	0	0	0	0	0	0	0	0	0	0	0	0	0	0	0	0	0	0	0	0	0	0	0	0	0	0	0	1	0	0	0	0	0	0
s2f_0000053005	0	0	0	0	0	0	0	2	1	0	0	1	0	0	0	2	0	0	0	0	0	0	0	0	0	0	0	0	1	0	0	0	0	0	0	0	0	0	0	0	0	0	0	0	0	1	0	0	0
s2f_0000053050	0	0	0	0	0	0	0	1	1	0	0	1	0	0	0	0	0	0	0	0	0	0	0	0	0	0	0	0	0	0	0	0	1	0	0	0	0	0	0	0	0	0	0	0	0	0	0	0	0
s2f_0000053051	0	0	0	0	0	0	0	1	0	0	0	0	0	0	0	0	1	0	0	0	0	0	0	0	0	0	0	0	0	0	0	0	1	0	0	0	0	0	0	0	0	1	0	0	1	0	0	0	0
s2f_0000053052	0	0	0	0	0	0	0	1	0	0	0	0	0	0	0	0	0	0	0	0	0	0	0	0	0	0	0	0	0	0	0	0	0	0	0	2	0	0	0	0	0	0	0	1	0	0	0	0	1
s2f_0000053053	0	0	0	0	0	0	0	0	0	0	0	0	0	0	0	0	0	0	0	0	1	0	0	0	0	0	0	0	0	0	0	0	0	0	0	1	0	0	0	0	0	0	0	0	0	0	0	0	0
s2f_0000053054	0	0	0	0	0	0	0	1	3	0	0	1	1	1	0	1	0	0	1	0	1	0	0	0	0	0	2	2	2	0	0	0	0	0	0	3	0	0	4	0	0	1	0	0	1	1	0	0	1
s2f_0000053055	0	0	0	0	0	0	0	0	0	0	0	0	0	0	0	0	0	0	0	0	0	0	0	0	0	0	0	0	0	0	0	0	1	0	0	0	0	0	0	0	0	0	1	0	0	0	0	0	0
s2f_0000053057	0	0	0	0	0	0	0	0	0	0	0	0	0	0	0	0	0	0	0	0	0	0	0	0	0	0	0	0	0	0	0	0	0	0	0	0	0	0	0	0	0	0	0	0	0	0	0	0	0
s2f_0000053058	0	1	0	0	0	0	0	0	1	0	0	0	0	0	0	0	0	0	0	0	0	0	0	0	0	0	0	1	0	0	0	0	0	0	0	1	0	0	0	0	0	0	0	0	1	0	0	0	0
s2f_0000053059	0	0	0	0	0	0	0	1	0	0	0	0	0	0	0	0	0	0	1	0	0	0	0	0	0	0	0	0	1	0	0	0	0	0	1	0	0	0	2	0	0	0	0	0	0	0	0	0	0
s2f_0000053006	8	6	1	2	2	0	6	28	40	0	1	46	14	4	10	16	2	7	5	9	22	2	0	9	5	9	13	18	8	1	6	2	24	1	4	24	21	3	18	5	8	7	13	10	7	8	0	3	8
s2f_0000053061	0	1	0	1	0	0	0	0	1	0	7	3	1	0	0	0	0	0	1	0	4	0	0	0	0	0	0	1	4	3	1	0	0	3	1	2	1	1	0	0	1	0	3	0	0	1	0	0	0
s2f_0000053062	0	0	0	0	0	0	0	0	1	0	0	0	0	0	0	0	0	0	0	0	0	0	0	0	0	0	0	0	0	0	0	0	0	0	0	0	0	0	0	0	0	0	0	0	0	0	0	0	0
s2f_0000053063	0	0	0	0	0	0	0	0	0	0	0	0	0	0	0	0	0	0	0	0	0	0	0	0	0	0	0	0	0	0	0	0	0	0	0	0	0	0	0	0	0	0	0	0	0	0	0	0	0
s2f_0000053065	0	0	0	0	0	0	0	0	0	0	0	0	0	0	0	0	0	0	0	0	0	0	0	0	0	0	0	0	0	0	0	0	0	0	0	0	0	0	0	0	0	0	0	0	0	0	0	0	0
s2f_0000053066	2	0	0	0	0	0	0	0	3	0	0	3	3	0	0	1	0	0	1	0	0	0	0	0	0	1	1	1	0	0	0	0	1	0	0	0	1	0	2	0	0	0	0	1	3	0	0	0	0
s2f_0000053068	0	0	0	0	0	0	0	1	1	0	6	1	0	0	0	0	1	0	0	0	0	0	0	0	0	0	0	0	2	0	0	0	0	0	0	3	0	0	0	0	1	0	0	0	0	0	0	0	1
s2f_0000053069	0	0	0	0	0	0	0	0	0	0	0	0	0	0	0	0	0	0	0	0	0	0	0	0	0	0	0	0	0	0	0	0	0	0	0	0	1	0	0	0	0	0	0	0	0	0	0	0	0
s2f_0000053007	0	0	0	0	0	0	0	1	3	0	0	0	1	0	2	0	0	0	1	0	1	0	0	0	1	0	0	0	0	0	0	0	0	0	0	0	0	0	0	0	0	0	0	0	1	1	0	0	1
s2f_0000053070	0	0	1	0	0	0	0	1	1	0	0	1	0	0	0	1	0	0	0	0	1	0	0	0	0	0	1	0	1	0	0	0	1	0	1	1	1	0	1	0	1	2	2	0	1	0	0	0	0
s2f_0000053071	0	0	0	0	0	0	0	2	1	0	0	1	0	0	0	0	0	0	0	0	0	0	0	0	0	0	0	0	0	0	0	0	0	0	0	0	0	0	0	0	0	0	0	0	0	0	0	0	0
s2f_0000053072	0	0	0	0	0	0	0	0	1	0	0	2	1	0	0	0	0	0	0	0	1	0	0	0	0	1	0	0	0	0	0	0	0	0	0	0	1	0	0	0	0	0	0	0	0	0	0	0	1
s2f_0000053073	0	0	0	0	0	0	0	1	0	0	0	0	0	0	0	0	0	0	0	0	0	0	0	0	0	0	0	0	0	0	0	0	0	0	0	0	0	0	0	0	0	0	0	0	0	0	0	0	0
s2f_0000053074	0	0	0	0	0	0	0	1	0	0	0	1	0	0	0	0	0	0	0	0	0	0	0	0	0	0	0	1	0	0	0	0	0	0	0	0	0	0	0	0	0	0	1	1	0	1	0	0	0
s2f_0000053077	0	0	0	0	0	0	0	1	0	0	0	0	0	0	0	0	0	0	0	0	0	0	0	0	0	0	0	0	0	0	0	0	0	0	0	0	0	0	0	0	0	0	0	0	0	0	0	0	0
s2f_0000053078	0	0	0	0	0	0	0	0	0	0	0	0	0	0	0	0	0	0	0	0	0	0	0	0	0	0	1	0	0	0	0	0	0	0	0	0	0	0	0	0	0	0	0	0	0	0	0	0	0
s2f_0000053079	0	0	0	0	0	0	0	0	1	0	0	0	0	0	0	0	0	0	0	0	0	0	0	0	0	1	1	0	1	0	0	0	0	0	0	2	0	0	0	0	0	0	0	1	0	0	0	0	0
s2f_0000053008	0	0	0	0	0	0	0	0	0	0	0	0	1	0	0	0	0	0	0	0	2	0	0	0	0	0	0	0	0	0	0	0	1	0	0	1	0	0	0	0	0	0	0	0	0	0	0	0	0
s2f_0000053080	0	0	0	0	0	0	0	0	0	0	0	0	0	1	0	0	0	0	0	0	0	0	0	0	0	0	0	0	0	0	0	0	0	0	0	0	1	0	0	0	0	0	0	0	1	1	0	0	0
s2f_0000053081	0	0	0	0	0	0	0	0	0	0	0	1	0	0	0	0	0	0	0	0	0	0	0	0	0	0	0	0	0	0	0	0	0	0	0	0	0	0	0	0	0	0	1	0	0	0	0	0	0
s2f_0000053082	0	0	0	0	0	0	0	0	0	0	0	1	0	0	0	0	0	0	0	0	0	0	0	0	0	0	0	0	0	0	0	0	0	0	0	0	0	0	0	0	0	0	0	0	0	0	0	0	0
s2f_0000053083	0	0	1	0	0	0	0	0	4	0	0	2	0	0	0	0	0	0	1	0	0	0	0	0	0	0	2	2	0	0	0	0	0	0	0	1	0	0	0	0	0	0	1	1	1	0	0	0	0
s2f_0000053084	0	0	0	0	0	0	0	0	0	0	0	0	0	0	0	0	0	0	0	0	0	0	0	0	0	0	0	0	0	0	0	0	0	0	0	0	0	0	0	0	0	0	0	1	0	0	0	0	0
s2f_0000053085	0	0	0	0	0	0	0	0	0	0	0	0	0	0	0	0	0	0	0	0	0	0	0	0	0	0	0	1	0	0	0	0	1	0	0	0	0	0	0	0	0	0	0	0	0	0	0	0	0
s2f_0000053086	0	3	0	0	0	0	0	0	0	0	0	0	0	0	0	0	0	0	0	0	0	0	0	0	0	1	0	0	0	1	0	1	0	0	0	1	0	0	0	0	1	0	0	0	0	0	0	0	0
s2f_0000053087	0	1	0	0	0	0	3	4	3	0	0	0	0	1	1	2	1	1	0	0	1	0	1	0	1	0	0	0	2	0	0	0	2	1	0	0	2	0	0	1	0	1	1	2	2	2	1	0	0
s2f_0000053089	0	0	0	0	0	0	0	0	0	0	1	0	0	0	0	0	0	0	0	0	0	0	0	0	0	0	0	0	1	0	0	0	0	0	0	0	0	0	0	0	0	0	0	0	0	0	0	0	0
s2f_0000053009	0	0	0	0	0	0	0	0	0	0	0	0	0	0	0	0	0	0	0	0	0	0	0	0	0	0	0	1	0	0	0	0	0	0	0	0	0	0	0	0	0	0	0	0	0	0	0	0	0
s2f_0000053091	0	0	0	0	0	0	0	0	0	0	0	1	0	0	0	0	0	0	0	0	0	0	0	0	0	0	0	0	0	0	0	0	0	0	0	1	0	0	0	0	0	0	0	0	0	0	0	0	0
s2f_0000053093	0	0	1	0	0	0	0	0	0	0	0	2	0	0	0	0	0	0	0	0	0	0	0	0	0	0	0	2	0	0	0	0	0	0	0	0	0	0	0	0	0	0	0	0	0	1	0	0	0
s2f_0000053094	0	0	0	0	0	0	0	1	1	0	0	2	0	0	0	0	0	0	0	0	0	0	0	0	0	1	0	0	0	0	0	0	0	0	0	0	0	0	0	0	1	0	0	0	0	0	0	0	0
s2f_0000053095	5	4	1	8	17	14	9	18	7	0	22	14	5	8	3	6	7	2	7	4	6	7	2	1	5	3	1	3	5	9	1	3	3	10	3	12	3	11	6	6	4	1	5	2	1	5	6	3	6
s2f_0000053097	144	133	50	131	37	36	141	379	231	0	236	230	131	96	174	137	142	123	125	161	160	121	165	157	84	152	116	201	130	124	126	142	108	197	130	202	179	120	126	172	173	129	146	125	108	141	158	125	145
s2f_0000053098	4	2	1	2	3	2	2	14	1	0	1	5	2	5	17	1	4	2	2	2	7	2	6	2	1	1	2	12	5	3	1	2	5	3	4	5	2	1	1	8	1	2	1	3	1	1	4	0	0
s2f_0000053099	0	0	1	0	0	0	0	3	7	0	1	5	1	0	0	1	0	0	0	0	2	0	0	0	1	1	0	2	0	1	1	0	2	0	0	4	0	0	3	0	2	0	0	1	1	1	0	0	4
s2f_0000054010	1638	981	497	1350	1176	1674	1236	3021	1138	1	782	1196	1225	918	1593	1129	1246	1257	1523	909	1383	1058	1042	1401	606	1311	1306	1240	1263	1090	965	1200	1061	1244	1366	1303	1385	1143	1024	1540	1501	1384	1198	1103	945	1151	981	965	1387
s2f_0000054012	410	563	172	828	182	202	634	995	691	1	365	464	379	190	408	701	505	707	448	417	454	533	492	635	246	403	330	396	389	478	630	557	302	620	291	524	516	549	382	478	433	411	490	551	241	415	386	515	425
s2f_0000054014	74	101	34	124	255	299	99	177	82	1	207	118	63	77	98	79	82	135	70	107	75	116	106	102	61	55	82	69	58	114	114	105	56	145	63	84	61	83	83	123	52	61	82	67	50	46	116	51	52
s2f_0000054015	423	285	124	398	1127	1632	356	781	405	0	411	457	325	221	375	371	341	437	422	319	346	337	337	385	165	297	326	327	264	322	272	493	268	431	386	387	375	401	301	572	366	262	399	227	193	336	366	324	284
s2f_0000054016	45	56	16	76	36	43	40	132	69	0	108	157	38	35	31	47	54	59	41	66	50	76	62	71	30	58	41	36	66	55	46	67	48	75	64	68	53	48	39	47	69	44	51	52	37	39	58	55	44
s2f_0000054002	515	471	199	620	150	171	537	1224	876	0	940	1003	476	356	516	528	526	552	477	541	645	517	513	563	243	454	395	577	467	504	514	589	348	646	480	662	576	556	383	539	531	465	517	352	305	434	613	386	529
s2f_0000054020	2	3	0	5	14	19	2	5	5	0	6	11	7	1	1	1	2	4	3	6	3	4	4	0	3	5	2	1	4	1	2	1	2	4	1	7	3	2	2	3	5	2	3	2	6	0	2	2	4
s2f_0000054023	0	1	1	0	6	8	0	1	0	0	0	2	1	0	1	1	0	1	2	1	1	0	0	0	0	0	1	0	0	0	0	1	2	0	0	1	1	2	0	1	0	0	0	0	0	1	0	0	0
s2f_0000054022	0	0	0	0	0	0	0	0	0	0	0	0	0	0	0	0	0	0	0	0	0	0	0	0	0	0	0	0	0	0	0	0	0	0	0	0	0	0	0	0	0	0	0	0	0	0	0	0	0
s2f_0000054026	0	0	0	0	0	0	0	0	0	0	0	0	0	0	0	0	0	0	0	0	0	0	0	0	0	0	0	0	0	0	0	0	0	0	0	0	0	0	0	0	0	0	0	0	0	0	0	0	0
s2f_0000054027	654	468	236	677	1026	1200	707	1223	663	0	692	799	574	472	659	605	546	677	646	474	562	639	573	641	412	515	571	638	563	492	441	716	572	788	641	704	540	567	498	648	588	638	676	420	331	518	591	407	557
s2f_0000054006	1490	854	565	1255	1047	1304	1043	2889	1654	1	1182	1667	1285	1012	1393	1175	1103	1234	1472	806	1418	1072	1031	1263	746	1258	1211	1150	1240	1062	1022	1102	1002	1205	1284	1342	1367	1089	1081	1298	1369	1396	1338	1127	1037	1358	1043	866	1382
s2f_0000054008	0	0	0	1	1	7	1	1	0	0	2	1	0	0	0	0	1	0	0	1	1	1	0	0	0	0	0	0	1	0	0	0	1	0	0	1	0	1	1	0	0	0	0	0	0	0	1	0	0
s2f_0000055001	5	3	1	7	1	1	4	3	1	0	7	1	5	1	1	1	5	1	3	1	0	3	6	3	1	3	4	2	2	0	1	4	4	3	3	4	3	4	5	6	3	0	3	3	1	0	2	2	2
s2f_0000055013	15	23	8	20	66	71	22	21	14	0	43	18	22	7	12	19	16	17	15	27	8	20	24	32	1	10	12	8	7	24	13	19	10	30	14	14	7	17	8	23	11	8	5	12	3	6	14	22	10
s2f_0000055015	761	631	269	699	1690	2165	770	1706	918	0	962	1150	663	480	737	715	661	780	827	758	922	708	670	747	390	678	693	690	627	751	629	753	586	860	833	841	612	730	546	984	851	636	676	589	465	651	690	554	652
s2f_0000055017	428	334	161	381	301	355	421	883	421	0	403	523	421	331	334	387	325	356	374	358	410	342	352	357	210	385	320	297	411	277	295	482	432	359	367	319	343	296	261	431	436	400	333	283	264	334	340	295	311
s2f_0000055002	0	0	0	0	0	0	0	0	0	0	0	0	0	0	0	0	0	0	0	0	0	0	0	0	0	0	0	0	0	0	0	0	0	0	0	0	0	0	0	0	0	0	0	0	0	0	0	0	0
s2f_0000055020	0	0	1	0	0	0	0	0	0	0	0	0	1	0	0	0	0	0	0	0	0	0	0	0	0	0	0	0	0	0	0	0	0	0	0	0	0	0	0	0	0	0	0	0	0	0	0	0	0
s2f_0000055021	0	5	0	2	2	2	4	2	0	0	0	2	0	0	3	1	3	3	3	1	2	1	1	1	0	0	1	3	1	1	0	0	4	0	3	1	0	0	2	1	1	1	1	2	0	1	1	2	1
s2f_0000055022	686	491	189	639	1568	2356	600	1668	388	0	326	468	500	418	589	460	516	673	606	369	592	471	485	732	203	536	550	514	470	459	392	620	434	571	756	534	476	485	481	744	523	509	407	506	464	493	464	408	480
s2f_0000055024	68	47	18	65	24	11	98	142	55	0	95	89	82	38	50	55	81	72	62	80	56	59	72	69	31	65	66	37	55	59	44	76	73	71	84	38	44	55	36	67	74	52	66	43	36	52	51	46	47
s2f_0000055027	408	215	122	329	77	37	327	810	295	0	272	413	332	273	315	319	292	312	362	262	309	299	279	278	152	366	356	221	271	268	258	387	295	373	420	304	258	234	235	327	343	265	277	263	225	310	252	210	249
s2f_0000055025	0	0	0	0	0	0	0	0	0	0	0	0	0	0	0	0	0	0	0	0	0	0	0	0	0	0	0	0	0	0	0	0	0	0	0	0	0	0	0	0	0	0	0	0	0	0	0	0	0
s2f_0000055028	11	1	4	9	4	6	6	24	12	0	10	16	5	7	13	8	3	12	13	12	11	7	14	6	4	6	6	4	3	9	12	8	10	7	10	9	6	8	14	8	6	4	18	5	9	12	10	6	15
s2f_0000055003	1	0	0	3	1	2	1	3	0	0	1	0	0	3	1	6	1	0	1	2	1	3	1	1	1	1	0	1	1	0	2	2	0	4	1	0	2	0	1	2	2	1	3	0	0	1	2	0	2
s2f_0000055004	166	142	44	177	287	323	141	308	127	0	70	104	96	139	133	132	127	190	179	99	117	163	116	139	75	122	142	97	119	129	153	190	147	140	131	108	106	128	104	161	155	165	113	98	107	103	115	107	115
s2f_0000055007	0	0	0	0	0	0	0	0	0	0	0	0	0	0	0	0	0	0	0	0	0	0	0	0	0	0	0	0	0	0	0	0	0	0	0	0	1	0	0	0	0	0	0	1	0	0	0	0	0
s2f_0000055008	1659	1240	422	1528	1180	1144	1711	3002	1326	4	1316	1607	1317	1059	1336	1290	1338	1437	1543	1151	1416	1483	1232	1441	640	1487	1323	1015	1142	1260	1224	1862	1375	1574	1796	1210	1138	1045	1011	1669	1600	1302	1273	1044	910	1165	1252	986	1094
s2f_0000055009	0	0	0	0	0	0	1	0	0	0	1	0	0	0	0	0	0	0	1	0	0	0	0	0	0	0	0	0	0	1	0	0	0	0	1	0	0	0	0	0	0	0	0	0	1	0	0	0	0
s2f_0000056012	7	5	1	2	4	17	1	8	5	0	4	3	8	6	7	5	2	3	5	7	1	3	6	1	1	8	2	7	5	3	4	7	7	9	6	7	2	6	1	6	5	2	7	1	2	3	5	0	3
s2f_0000056010	1	0	0	0	1	2	0	0	0	0	1	0	0	0	0	1	0	0	0	0	1	0	0	0	1	0	0	0	0	0	0	0	0	0	0	0	0	0	0	0	0	0	0	1	0	0	0	0	0
s2f_0000056011	0	0	0	0	0	1	0	0	1	0	0	0	0	0	0	0	2	0	0	0	0	0	0	0	0	0	0	0	0	0	0	0	0	0	1	0	0	0	0	0	0	0	0	0	0	1	0	0	2
s2f_0000056013	0	0	0	0	1	2	0	0	0	0	0	0	0	0	0	0	0	1	0	0	0	0	0	0	0	0	0	0	0	0	0	0	0	0	0	0	0	0	0	0	1	0	0	0	0	0	0	0	0
s2f_0000056014	0	0	0	0	0	0	0	0	0	0	0	0	0	0	0	0	0	1	0	0	0	0	0	0	0	0	0	0	0	0	0	0	0	0	0	0	0	0	0	0	0	0	0	0	0	0	0	0	0
s2f_0000056015	1	0	0	0	1	5	0	1	0	0	1	0	0	1	0	0	0	0	0	0	0	1	0	0	0	0	0	0	0	0	1	0	0	0	1	0	1	0	1	0	1	0	0	0	0	0	0	0	0
s2f_0000056017	0	0	0	0	0	0	0	0	0	0	0	0	0	0	0	0	0	0	0	0	0	0	0	0	0	0	0	1	0	0	0	0	0	0	0	0	0	0	0	0	0	0	0	0	0	0	0	0	0
s2f_0000056002	802	416	217	525	812	1165	527	1408	689	0	495	748	457	373	415	460	443	539	669	424	646	433	448	565	239	484	522	496	477	508	347	488	400	509	669	667	543	391	411	573	637	466	530	439	347	504	424	366	565
s2f_0000056024	3	1	2	0	9	10	1	4	3	0	0	1	2	0	4	0	0	0	1	2	1	1	1	0	1	1	1	0	1	0	0	1	0	0	5	1	3	0	0	1	1	1	3	0	1	2	0	1	1
s2f_0000056020	0	0	0	0	0	0	0	0	0	0	0	0	0	0	0	0	0	0	0	0	0	0	0	0	1	0	1	0	0	0	0	0	0	0	0	0	0	0	0	0	0	0	0	0	0	0	1	0	0
s2f_0000056023	0	0	0	0	0	0	0	0	0	0	0	0	0	0	0	0	0	0	0	0	0	0	0	0	0	0	0	0	0	0	0	0	0	0	0	0	0	0	0	0	0	0	0	0	0	0	0	0	0
s2f_0000056025	1366	476	329	709	604	611	805	2344	940	1	448	975	717	448	722	838	658	585	1602	605	815	410	498	942	279	702	889	919	737	653	450	750	705	676	1116	1045	844	601	602	670	1087	799	905	753	463	685	478	605	1032
s2f_0000056028	16465	4061	2337	5764	16815	16108	7756	20767	6793	2	3182	5858	5573	3066	10179	6328	5363	4546	13451	4144	5395	2931	4802	6470	1885	6440	8010	7860	4310	4503	3556	7563	5902	4955	8514	8486	5000	6681	4115	7137	9211	4652	6698	5150	3245	4648	3406	4900	7299
s2f_0000056003	33805	6398	2901	8063	33160	40571	8878	38402	10797	7	5605	13004	9238	4777	14646	7293	5803	7983	24352	5447	10872	6259	6731	9881	3612	12092	16621	17699	8396	6406	4692	10720	11140	7423	18358	14807	8881	7079	7197	7969	13051	7720	10213	9055	4388	9716	7045	8450	13694
s2f_0000056004	83	80	47	93	255	369	73	253	187	0	257	308	120	32	87	71	65	113	144	101	111	71	106	70	31	165	110	104	219	70	111	112	58	120	90	115	83	85	84	116	103	113	94	75	74	102	119	122	68
s2f_0000056005	1376	1126	281	1158	4094	5135	736	3444	1311	9	1782	1703	1367	854	1546	1251	1091	1094	2149	1438	1100	802	1260	858	513	1424	997	1633	1344	804	1112	1432	1464	1778	1227	1771	675	1086	1264	936	1607	801	922	840	433	1124	1026	709	1512
s2f_0000056006	4060	1408	874	1960	3867	4512	2235	6535	2500	0	1510	2483	1944	1439	2699	2320	1955	1991	3331	1452	2529	1588	1896	2049	899	2323	2579	2109	1901	1669	1407	2303	1800	1992	2794	2472	2170	2215	1420	3124	2567	1992	2461	2098	1448	2297	1447	1894	2079
s2f_0000056008	1709	601	313	919	2090	1858	1267	2464	1021	1	860	997	676	351	785	883	906	776	1838	741	636	588	736	1043	292	642	967	1043	521	735	688	1201	560	977	816	970	609	1092	467	2376	1043	498	806	603	334	562	644	1049	672
s2f_0000056007	0	0	0	0	0	3	0	0	0	0	0	0	0	0	1	0	0	0	0	0	0	0	0	0	0	0	0	0	0	0	0	0	0	0	0	0	0	0	0	0	0	0	0	0	0	0	0	0	0
s2f_0000058026	18	26	7	35	136	46	43	77	57	0	54	47	19	13	67	29	34	18	26	23	17	15	31	24	13	23	18	25	28	20	31	41	24	51	17	46	39	38	19	168	26	52	16	20	10	22	26	19	21
s2f_0000058003	71	28	21	35	84	39	29	141	34	0	52	56	28	22	110	31	36	35	53	32	25	36	51	94	13	48	30	28	33	29	24	62	39	76	55	58	55	30	19	68	54	43	55	29	39	68	23	27	72
s2f_0000059010	742	380	129	700	358	561	313	1254	804	0	557	1159	485	345	438	585	562	888	1364	619	434	415	776	903	235	539	596	505	715	324	376	487	317	655	608	611	456	272	298	272	672	557	1093	288	398	516	463	1381	461
s2f_0000059011	13	15	4	16	17	28	23	45	15	0	16	39	17	12	17	14	13	13	21	16	15	17	15	17	15	16	6	21	15	20	7	25	23	20	15	26	17	9	7	12	9	25	16	19	14	8	10	5	20
s2f_0000059012	16	5	6	6	3	2	13	21	8	0	29	5	8	5	0	10	11	1	8	5	11	6	15	4	4	10	0	7	12	25	9	17	6	15	5	20	6	6	5	8	5	8	10	7	5	8	7	0	19
s2f_0000059013	0	0	0	0	0	0	0	4	0	0	0	2	0	2	0	0	0	0	4	0	1	1	1	1	0	1	0	3	0	0	3	0	0	1	0	0	1	0	0	2	0	1	0	1	0	0	0	0	1
s2f_0000059016	4	4	0	2	1	15	1	12	1	0	7	5	0	1	3	1	1	0	0	2	1	2	2	5	0	4	1	2	4	2	0	2	4	1	4	3	4	2	4	4	3	0	0	1	1	3	1	5	3
s2f_0000059017	0	0	0	0	0	0	0	0	0	0	0	0	0	0	0	0	0	0	0	0	0	0	0	0	0	0	0	0	0	0	0	0	0	0	0	0	0	0	0	0	0	0	0	0	0	0	0	0	0
s2f_0000059018	136	104	36	206	87	151	81	270	279	0	84	387	155	131	187	123	109	126	267	169	171	167	52	132	31	131	134	228	112	72	107	96	144	227	147	256	115	60	109	86	163	165	169	151	76	111	66	157	170
s2f_0000059019	9	3	2	14	10	18	7	18	10	0	6	16	11	3	8	3	9	2	24	10	4	5	4	8	2	8	3	8	2	6	4	37	5	9	4	7	11	4	4	12	4	8	6	10	4	1	14	5	4
s2f_0000059021	1	0	0	0	3	0	0	2	2	0	1	6	0	0	0	3	0	3	1	3	1	2	1	0	0	0	0	1	0	0	0	0	1	3	0	0	3	0	0	0	0	1	0	0	0	0	3	0	0
s2f_0000059024	0	0	0	0	0	0	0	0	0	0	0	0	0	0	0	0	0	0	0	0	0	0	0	0	0	0	0	0	0	0	0	0	0	0	0	0	0	0	0	0	0	0	0	0	0	0	0	0	0
s2f_0000059029	11	1	1	4	3	12	5	7	6	0	4	9	6	5	5	4	6	7	7	4	5	8	4	9	2	4	7	10	4	4	2	7	5	3	6	13	2	5	9	6	7	8	8	6	1	1	3	3	5
s2f_0000059031	13	13	3	15	59	36	14	27	13	0	20	37	20	5	14	18	17	7	18	10	10	16	8	14	10	6	11	14	11	22	4	15	13	23	23	9	15	26	4	6	12	11	11	5	7	14	6	7	9
s2f_0000059033	129	101	36	137	242	287	148	198	143	0	97	145	117	81	141	105	78	120	127	101	112	112	108	101	71	84	148	190	102	102	94	107	99	144	126	150	141	123	88	152	129	140	139	73	70	84	152	67	128
s2f_0000059034	0	0	0	0	0	0	0	1	2	0	0	0	0	0	1	0	0	0	0	1	0	0	0	0	0	0	0	0	0	0	1	0	0	0	0	0	0	0	3	1	1	3	0	0	0	0	0	0	0
s2f_0000059037	20	11	7	9	20	41	13	49	25	0	23	21	36	19	5	15	15	16	16	22	29	23	5	6	11	8	10	19	26	8	18	11	13	11	37	20	12	16	39	10	14	24	17	8	15	24	18	9	30
s2f_0000059039	9	7	4	16	12	36	3	15	14	0	6	16	7	9	12	8	1	2	15	4	8	12	3	9	7	3	5	18	5	6	6	6	4	14	5	18	6	5	6	8	9	3	6	15	7	3	7	7	10
s2f_0000059042	0	1	0	0	1	1	0	0	0	0	0	0	0	0	1	0	0	0	0	0	0	0	0	0	0	0	0	0	0	0	0	0	1	0	0	1	0	0	0	0	0	0	1	0	0	0	0	0	1
s2f_0000059044	9	4	0	2	2	3	10	11	8	0	9	9	6	2	1	1	2	1	4	4	5	0	3	2	1	2	1	3	5	5	3	9	7	1	3	3	4	2	3	3	11	9	6	3	3	6	1	1	2
s2f_0000059045	52	31	9	30	29	44	43	106	53	0	39	71	48	20	31	38	32	32	54	29	54	34	30	57	24	45	30	35	63	22	22	55	46	44	24	59	42	28	35	37	62	36	41	40	21	30	27	28	32
s2f_0000059046	2	1	0	3	4	2	0	4	3	0	7	5	0	2	3	3	0	5	0	1	3	2	1	1	0	4	1	0	0	0	0	2	0	2	1	1	3	2	2	1	1	2	0	6	1	0	1	0	2
s2f_0000059049	120	102	43	136	65	37	106	243	185	0	138	164	175	58	154	147	121	85	233	94	91	115	98	128	41	149	121	144	109	57	136	141	105	124	135	118	95	90	131	136	124	121	132	55	56	81	131	99	127
s2f_0000059005	126	154	58	177	141	159	126	287	264	0	121	377	153	124	174	154	136	123	285	217	189	170	98	145	86	107	160	250	124	89	126	112	141	203	162	197	176	108	140	107	146	124	160	160	77	92	97	137	169
s2f_0000059052	7	9	4	4	14	7	20	23	17	0	15	15	6	2	5	13	8	10	5	15	5	8	6	8	1	10	9	17	5	8	3	7	10	21	4	13	16	7	6	15	10	14	13	14	7	7	13	3	8
s2f_0000059053	0	0	0	0	0	0	0	1	0	0	0	0	0	0	0	0	0	0	0	0	0	0	0	0	0	0	0	0	0	0	0	0	0	0	0	0	0	0	0	0	0	0	0	0	0	0	0	0	0
s2f_0000059054	836	729	389	874	94	77	902	2233	1471	0	1218	1767	981	572	974	917	751	871	950	904	1170	717	811	1077	545	971	866	1069	858	795	815	806	800	893	902	1309	1426	998	788	998	1036	1028	1027	821	716	919	788	730	1115
s2f_0000059056	2	6	0	3	5	6	8	7	7	0	4	8	5	1	5	0	4	2	5	10	6	1	4	3	2	4	0	6	3	4	1	8	5	3	1	6	2	2	2	0	2	6	6	4	3	3	3	2	4
s2f_0000059008	64	41	28	40	33	64	60	157	102	0	88	178	54	30	69	43	47	43	84	120	59	61	48	59	28	57	44	91	61	64	47	94	62	78	52	123	52	37	44	31	85	53	47	67	28	47	46	43	63
s2f_0000060001	1021	868	321	1088	1846	2353	852	2123	1255	0	1218	1639	882	661	1117	946	879	943	990	954	1127	976	913	1050	517	954	875	897	907	908	871	1190	702	1226	929	1022	833	1031	783	1303	1037	817	965	712	589	773	948	766	820
s2f_0000060010	742	421	202	542	1934	3030	682	1630	528	0	427	514	613	648	752	541	529	611	805	470	754	441	361	545	350	623	807	691	591	514	360	683	599	514	837	665	421	553	528	658	735	478	554	427	410	632	443	454	588
s2f_0000060012	1702	1009	562	1442	1406	1459	744	2212	670	1	456	868	946	741	699	1029	911	1241	1782	718	1038	1204	859	1460	390	880	1517	831	847	792	1010	1389	800	1216	1662	752	921	690	1227	2002	1050	663	1192	363	653	1044	567	984	1184
s2f_0000060011	0	0	0	0	0	0	0	0	0	0	0	0	0	0	0	0	0	0	0	0	0	0	0	0	0	0	0	0	0	0	0	0	0	0	0	0	0	0	0	0	0	0	0	0	0	0	0	0	0
s2f_0000060014	118	119	53	109	270	269	139	344	283	0	357	392	120	59	129	118	85	114	138	173	178	122	133	137	65	124	88	146	166	106	117	142	88	188	112	206	117	131	88	166	142	85	127	132	66	122	158	73	123
s2f_0000060017	447	511	152	719	1443	2133	553	807	380	1	330	231	389	309	365	382	600	680	452	535	463	517	482	559	167	351	394	377	253	458	465	568	303	641	496	363	355	530	411	623	394	307	375	196	205	383	575	488	340
s2f_0000060020	1127	524	438	827	3839	4647	798	2397	1312	0	1191	1341	886	777	1266	935	698	808	1120	964	1201	584	605	770	713	912	1046	875	999	613	567	859	867	903	1118	978	819	1177	803	1028	1061	702	978	721	721	942	736	898	852
s2f_0000060023	11	12	4	11	18	29	18	32	19	0	18	34	9	5	6	6	12	12	23	15	20	19	9	18	4	11	12	12	7	10	15	22	10	9	16	21	14	10	12	20	10	13	11	10	5	5	13	15	11
s2f_0000060025	0	0	0	0	0	2	0	0	1	0	0	3	0	1	0	0	0	0	0	0	0	0	0	0	0	0	0	0	0	0	0	1	1	0	0	0	0	0	0	0	1	0	0	0	0	0	0	0	0
s2f_0000060026	252	156	85	141	233	252	354	623	666	0	412	763	170	107	355	258	94	167	191	184	206	174	157	201	188	251	217	197	356	167	193	247	149	328	188	359	232	179	125	187	230	246	351	330	260	128	178	95	220
s2f_0000060028	170	194	77	256	940	586	368	363	363	0	515	412	178	111	128	206	186	189	113	242	152	142	131	317	179	184	300	283	152	227	197	321	227	276	198	296	137	247	125	186	210	183	293	246	187	113	211	193	119
s2f_0000060005	0	0	0	0	0	3	0	0	0	0	0	0	1	0	0	0	0	0	0	0	0	0	0	0	0	0	0	0	0	0	0	0	0	0	1	0	0	0	0	0	0	1	0	0	0	0	0	0	0
s2f_0000060007	2304	1024	738	1250	2221	2665	1614	3999	1866	0	1205	2025	1563	1218	2070	1910	1124	1269	2347	1041	1847	1044	1297	1469	991	1764	1958	1637	1811	1168	1181	1733	1586	1412	1833	1906	1760	1416	1384	1914	2156	1611	2133	1368	1158	1527	1151	1009	1998
s2f_0000060009	92	108	28	89	361	405	92	219	107	0	187	144	82	55	96	88	96	107	95	104	110	111	94	106	42	67	90	69	91	87	44	121	55	133	85	110	67	97	57	96	76	59	87	67	59	80	95	104	86
s2f_0000061001	963	640	355	904	1446	1860	794	1865	1205	0	1144	1290	868	698	894	869	802	942	1085	772	938	782	750	803	489	757	773	897	872	718	779	917	640	1003	1052	1025	852	870	780	890	989	903	987	618	624	858	705	704	832
s2f_0000061013	0	2	0	2	0	1	1	6	8	0	5	7	1	0	0	1	3	0	0	2	2	1	1	0	0	6	1	1	0	5	4	0	0	12	0	10	0	0	1	0	2	1	2	0	1	1	1	1	2
s2f_0000061010	0	0	0	0	0	0	0	0	0	0	0	0	0	0	0	0	0	0	0	0	0	0	0	0	0	0	0	0	0	0	0	0	0	0	0	0	1	0	0	0	0	0	0	0	0	0	0	0	0
s2f_0000061014	4754	3072	1538	3628	3500	3887	3633	9274	4670	3	3642	4897	3797	2772	7580	4290	2792	3738	5302	2777	4772	2761	3006	3484	2451	3398	3895	3782	4421	2926	2877	3578	3072	3658	4479	4611	4868	4392	3888	3460	3919	3831	4526	3314	2765	4215	2832	2778	5093
s2f_0000061017	977	522	339	766	1495	1645	726	1669	833	0	621	743	685	650	768	820	724	737	1041	571	735	714	663	735	411	691	853	741	646	605	612	903	579	812	860	768	715	681	581	1181	1035	782	806	499	474	632	630	555	664
s2f_0000061015	0	0	0	0	0	0	0	0	0	0	0	0	0	0	0	0	0	1	0	0	0	0	0	0	0	0	0	0	0	0	0	0	0	0	0	0	0	0	0	0	0	0	0	0	0	0	0	0	0
s2f_0000061019	10	5	2	20	11	7	14	19	22	0	9	21	7	7	7	14	14	18	15	19	17	20	6	15	3	14	13	8	5	19	11	14	10	19	15	26	23	8	5	20	9	9	18	10	5	8	18	16	8
s2f_0000061022	935	584	327	740	985	1180	720	1943	1189	2	1028	1218	714	436	777	876	583	707	1112	776	896	587	682	823	419	694	725	817	744	662	621	771	660	778	799	1005	910	645	667	1057	877	715	877	625	472	724	699	637	837
s2f_0000061024	606	276	159	367	346	470	388	1154	545	0	418	718	382	272	433	418	324	325	650	309	443	292	309	453	201	414	422	422	389	332	312	368	318	402	528	507	417	350	336	474	507	477	495	356	295	402	270	255	520
s2f_0000061025	18574	13521	6621	20424	22580	23256	17425	40321	20316	6	18823	24162	13715	9731	16533	17015	15920	16772	19441	14021	17464	15292	15390	19059	8548	13721	14999	15979	16259	15408	14331	16766	12097	19239	17163	17740	18766	13944	12945	16814	16196	17458	17169	13650	9785	16887	15855	13849	17802
s2f_0000061026	0	0	0	0	0	1	0	0	0	0	1	0	0	0	0	1	0	0	0	0	0	0	0	1	0	0	0	0	1	0	0	0	0	0	0	0	0	0	0	0	0	0	0	0	0	0	0	0	0
s2f_0000061027	224	317	101	334	1090	1487	288	539	479	0	606	600	257	146	229	314	310	345	282	366	287	366	315	294	160	274	216	262	257	330	281	403	178	369	214	336	242	373	246	332	279	164	307	206	168	244	373	239	224
s2f_0000061006	105	86	32	120	170	161	124	238	142	0	160	158	97	65	63	82	90	80	77	76	92	86	95	88	50	96	109	88	85	90	66	94	60	155	88	93	113	77	58	133	104	104	104	76	55	86	92	87	75
s2f_0000061003	45	35	21	42	34	58	45	86	75	0	73	87	28	14	47	39	32	35	40	27	44	49	33	35	36	45	36	37	41	27	38	40	34	48	26	61	51	45	25	63	55	38	48	22	17	28	45	40	24
s2f_0000062001	885	860	331	1262	4940	6744	818	1722	1068	2	842	660	750	644	783	952	880	1326	869	1182	1050	888	955	1017	387	867	823	865	587	1041	664	862	554	995	1231	892	553	1405	655	1207	1032	495	797	590	510	758	1057	1223	675
s2f_0000062015	34	68	29	59	80	65	59	200	128	0	94	90	35	37	46	101	53	48	61	93	89	29	51	46	30	40	49	55	36	61	35	32	47	36	58	110	54	43	45	62	66	58	44	48	42	49	25	35	69
s2f_0000062018	0	2	0	0	2	1	3	2	4	0	7	6	0	0	0	2	1	0	2	1	0	1	2	0	0	0	0	2	0	0	1	2	1	2	0	1	0	0	0	1	0	0	0	2	1	0	1	0	0
s2f_0000062020	0	1	0	13	2	2	5	3	4	0	8	6	2	1	1	2	4	9	0	3	3	1	2	1	3	2	0	0	1	1	5	1	0	13	0	6	2	1	2	2	4	0	0	1	4	2	5	4	3
s2f_0000062002	0	0	0	0	0	0	0	0	0	0	0	0	0	0	0	0	0	0	0	0	0	0	0	0	0	0	0	0	0	0	0	0	0	0	0	0	0	0	0	0	0	0	0	0	0	0	0	0	0
s2f_0000062021	0	6	0	2	27	17	0	1	3	0	2	2	1	2	2	2	1	2	2	2	2	2	2	5	2	0	1	3	2	6	3	3	2	4	1	3	1	0	1	1	1	1	2	0	1	3	10	2	1
s2f_0000062024	2	5	3	9	1	2	6	29	8	0	17	11	3	3	3	7	4	3	7	4	15	3	7	4	1	9	3	0	9	7	5	4	5	27	7	5	4	1	9	5	3	6	9	3	3	4	7	3	2
s2f_0000062025	67	40	22	128	186	151	112	163	96	0	66	50	46	46	110	74	71	81	85	75	94	57	40	94	60	83	86	67	76	80	51	82	45	55	122	76	63	86	60	59	78	66	98	41	59	45	56	66	81
s2f_0000062028	8	4	0	2	15	28	5	2	16	0	59	28	3	1	5	6	2	10	0	12	5	5	14	5	2	10	1	5	5	16	4	9	2	25	7	8	2	5	4	5	7	2	8	3	4	2	8	6	4
s2f_0000062003	1	0	0	0	0	2	0	3	1	0	1	3	1	0	1	0	0	3	2	1	0	2	0	1	0	0	2	0	0	0	0	4	2	3	0	1	1	2	1	1	0	0	1	0	1	0	2	1	0
s2f_0000062032	49	87	92	476	142	49	130	88	191	0	162	244	218	107	69	117	180	162	4	87	202	83	66	213	72	53	26	30	80	113	212	128	9	374	80	92	50	34	140	71	248	16	43	73	40	94	136	256	142
s2f_0000062033	0	3	0	2	0	1	0	6	0	0	7	8	0	0	1	1	4	6	0	5	1	1	2	0	2	4	2	3	1	1	1	2	1	7	2	2	2	1	0	1	0	0	0	2	0	0	1	0	0
s2f_0000062034	0	0	0	0	0	4	0	0	0	0	0	0	0	0	0	0	0	0	0	0	0	0	0	0	0	1	0	0	0	0	0	0	1	0	0	0	0	0	0	0	0	0	0	0	0	0	0	0	0
s2f_0000062037	25	32	9	45	133	148	25	131	47	0	115	37	33	13	123	30	29	49	26	55	32	20	29	28	13	15	31	29	29	38	38	82	12	41	27	43	34	107	22	78	10	14	21	38	10	28	60	22	14
s2f_0000062039	0	0	0	0	0	0	0	0	0	0	0	0	0	0	0	1	0	0	0	0	1	0	0	0	0	0	0	0	0	0	0	0	0	0	0	0	0	0	0	0	0	0	0	0	0	0	0	0	0
s2f_0000062041	13	28	6	35	26	30	22	58	30	0	46	36	25	20	61	24	17	35	22	28	25	22	36	29	8	26	28	23	24	30	24	32	16	37	30	29	26	31	30	42	27	13	15	17	13	31	39	26	21
s2f_0000062004	0	0	0	0	0	0	0	0	0	0	0	0	0	0	0	0	0	0	0	0	0	0	0	0	0	0	0	0	1	0	0	0	0	0	0	0	0	0	0	0	0	0	0	0	0	0	0	0	0
s2f_0000062042	0	0	0	0	0	5	1	2	3	0	1	0	0	0	0	0	0	2	0	0	1	0	0	0	0	0	1	1	0	0	0	0	0	1	1	0	1	1	0	0	0	1	0	0	1	0	0	0	0
s2f_0000062045	39	81	24	71	188	133	46	153	124	0	230	225	44	43	53	54	62	88	60	96	78	65	52	56	29	55	55	70	52	75	40	77	32	114	55	71	44	114	39	69	54	42	52	28	31	53	72	48	32
s2f_0000062046	7	6	6	1	3	4	10	16	26	0	63	39	6	1	1	5	5	3	6	10	4	2	7	9	3	24	3	4	68	13	5	2	4	20	9	7	5	1	6	5	6	0	2	14	5	6	12	0	3
s2f_0000062007	0	0	0	0	0	1	2	1	0	0	0	0	1	0	0	0	0	0	0	0	0	0	0	0	0	0	0	1	0	0	0	0	0	0	1	0	0	0	0	1	0	0	0	0	0	0	0	0	0
s2f_0000062008	0	1	0	2	0	1	0	0	1	0	0	2	2	0	0	0	1	0	0	0	0	0	0	0	0	1	0	0	1	0	0	1	0	0	0	1	0	1	0	0	0	0	0	0	1	0	0	1	0
s2f_0000062009	0	0	0	0	0	0	0	0	0	0	0	0	0	0	0	0	0	0	0	0	0	0	0	0	0	0	0	0	0	0	0	0	0	0	0	0	0	0	0	0	0	0	0	0	0	0	0	0	0
s2f_0000063013	0	2	2	2	3	4	2	6	4	0	4	4	2	2	0	4	3	6	3	3	2	7	3	4	1	2	0	2	5	2	4	2	1	4	4	4	4	1	1	8	3	0	2	1	0	0	1	2	0
s2f_0000063014	0	0	0	0	0	0	0	0	0	0	0	0	0	0	0	0	0	0	0	0	0	0	0	0	0	0	0	0	0	0	0	0	0	0	0	0	0	0	0	0	0	0	0	0	0	0	0	0	0
s2f_0000063015	0	3	0	0	0	3	0	5	9	0	17	20	2	0	0	0	3	0	3	2	1	5	0	4	0	0	0	1	1	2	1	0	0	7	0	1	1	0	0	0	0	1	0	2	0	1	3	2	0
s2f_0000063018	1	1	0	1	5	1	0	5	3	0	7	17	5	1	0	1	4	2	1	4	0	1	2	1	0	3	0	0	3	6	1	1	0	7	1	1	1	5	1	3	4	0	1	2	0	0	2	3	1
s2f_0000063019	0	0	0	0	0	0	0	0	2	0	0	5	0	0	0	0	0	0	0	1	0	0	0	0	0	0	0	0	0	1	0	0	2	0	1	2	0	0	0	0	0	0	1	0	0	2	0	0	0
s2f_0000063020	3	1	0	2	1	0	2	5	3	0	6	3	2	1	2	2	5	4	3	1	2	0	4	1	2	1	2	8	0	2	0	8	1	5	1	1	0	3	0	2	0	1	0	0	0	3	4	1	2
s2f_0000063022	7	2	6	6	32	9	13	9	8	0	7	10	6	3	4	4	8	7	2	10	10	9	7	6	8	4	5	4	10	7	5	6	8	12	7	14	8	4	7	10	6	1	3	7	0	3	7	7	2
s2f_0000063023	47	56	16	69	59	18	78	117	57	0	56	131	41	28	39	57	44	39	45	43	57	46	51	62	26	52	27	63	44	38	43	73	39	98	43	57	36	73	27	78	66	34	37	33	23	25	47	50	30
s2f_0000063025	1	0	1	0	0	1	2	1	1	0	4	1	0	1	0	2	0	1	1	1	2	0	1	0	0	1	0	2	0	1	0	2	1	1	0	0	3	0	0	2	0	0	4	1	0	0	1	1	0
s2f_0000063027	1	0	1	1	2	2	1	3	3	0	2	0	0	0	0	0	0	0	0	5	4	1	0	0	0	1	1	0	1	2	0	0	1	1	0	3	0	3	0	1	0	0	0	0	0	0	1	1	0
s2f_0000063028	6	8	4	14	8	5	13	15	9	0	45	29	9	3	3	11	5	13	6	18	3	7	7	4	4	9	0	4	7	13	16	13	8	24	7	9	1	7	5	12	6	4	3	3	0	1	18	8	4
s2f_0000063029	16	23	2	25	13	21	13	48	27	0	54	15	14	4	4	19	8	10	16	22	15	18	13	18	2	18	7	18	30	16	7	22	5	23	10	17	15	6	7	9	7	5	11	10	5	16	9	18	11
s2f_0000063030	0	0	0	0	0	0	0	0	0	0	1	0	0	0	0	0	0	0	0	0	0	0	0	0	0	0	0	0	0	0	0	0	0	1	0	0	0	0	0	0	0	0	0	0	0	0	0	0	0
s2f_0000063031	13	11	5	13	63	99	12	17	23	0	78	31	5	4	2	12	8	16	6	17	18	14	11	9	8	7	7	10	9	17	14	12	4	21	9	9	7	11	13	14	14	10	15	5	3	6	22	14	6
s2f_0000063032	7	50	3	72	28	9	57	2	5	0	23	15	10	22	5	11	28	27	6	21	20	117	78	29	14	18	14	26	25	54	38	65	24	36	11	16	2	28	7	5	9	16	25	11	20	21	100	86	23
s2f_0000063036	0	0	0	0	1	0	0	0	1	0	0	0	0	0	0	0	0	0	0	0	0	0	0	0	0	0	0	0	0	0	0	0	0	0	0	0	0	0	0	0	0	0	0	0	0	0	0	0	0
s2f_0000063004	0	0	0	0	0	0	0	0	0	0	0	2	0	0	0	0	0	0	0	1	0	0	0	0	0	0	0	0	0	0	0	0	0	0	0	0	0	0	0	0	0	0	0	0	0	0	0	0	0
s2f_0000063040	52	187	40	62	164	128	81	184	142	1	398	288	65	30	53	49	71	82	18	274	183	74	62	106	38	136	57	66	36	213	48	18	137	153	125	268	22	354	94	27	78	14	43	58	39	120	102	111	49
s2f_0000063041	12	1	2	2	11	10	7	61	41	0	49	55	6	0	0	3	2	1	1	10	12	2	0	1	0	1	3	4	2	3	3	19	5	18	3	24	1	0	2	4	8	3	3	5	3	4	5	2	1
s2f_0000063042	31	30	7	20	35	33	19	73	21	0	19	40	16	11	18	14	26	42	21	86	34	37	33	34	19	21	14	30	29	34	25	31	25	42	27	39	13	43	22	27	41	16	30	15	12	32	40	40	23
s2f_0000063044	1	4	0	3	2	0	4	4	7	0	11	6	0	0	2	2	1	2	3	2	1	3	1	3	1	1	1	0	5	2	1	1	3	2	0	4	4	4	0	4	4	3	4	2	0	6	6	1	4
s2f_0000063008	2	16	5	11	78	57	6	21	19	0	59	34	15	3	5	12	9	21	8	25	15	11	18	15	8	6	5	5	6	22	6	12	6	25	16	13	6	24	12	12	6	4	8	8	7	10	18	10	3
s2f_0000063009	4	4	1	1	5	17	7	3	2	0	7	6	3	2	1	3	4	14	0	4	8	6	0	0	1	1	3	3	1	5	4	8	4	7	3	2	1	2	4	0	1	1	6	3	1	1	11	11	0
s2f_0000064011	13	13	1	9	10	21	15	21	19	0	35	40	11	7	5	9	9	28	13	19	14	9	15	7	9	11	8	10	17	22	11	10	7	29	7	17	7	14	15	7	12	11	12	2	14	2	17	12	7
s2f_0000064016	0	0	0	0	0	0	0	0	0	0	0	0	0	0	0	0	0	0	0	0	0	0	0	0	0	0	1	0	1	1	0	0	0	0	0	0	0	0	0	0	0	0	0	0	0	0	0	0	0
s2f_0000064018	6198	3666	1384	5051	3064	2915	5334	8812	3915	3	1135	2381	4503	2634	5882	5224	4095	4145	7941	2534	3553	3385	4674	5351	2132	3612	4312	3812	3486	3666	3752	3678	2505	3690	4812	3520	4906	4068	3944	8691	4530	3955	4745	5064	3250	3898	3239	4070	5155
s2f_0000064002	90	83	45	70	512	597	109	186	169	0	365	216	98	41	44	102	80	115	58	129	94	107	73	78	36	56	61	93	50	66	76	120	78	169	71	107	62	135	62	89	94	57	77	62	33	57	141	63	51
s2f_0000064023	148	102	24	76	415	451	189	170	85	0	159	60	80	30	96	68	85	116	71	90	86	88	146	120	49	115	91	69	80	138	83	149	51	128	47	122	60	153	46	143	156	56	63	37	53	110	115	95	66
s2f_0000064027	76	61	29	78	5	4	55	132	101	0	109	114	65	46	67	52	67	68	66	73	73	65	70	55	32	74	59	79	70	59	63	55	82	79	65	85	92	48	59	86	75	61	91	62	58	57	67	41	73
s2f_0000064029	21	42	8	25	37	25	24	59	51	0	67	48	27	20	19	28	43	64	28	49	46	39	34	31	14	19	17	23	13	36	27	51	16	46	25	31	15	39	21	34	17	16	32	23	8	28	49	50	9
s2f_0000064003	8	3	1	4	1	3	6	19	7	0	7	2	0	5	4	2	8	11	4	4	2	1	4	1	4	3	12	3	5	3	4	5	3	7	4	9	1	2	1	3	8	4	2	2	5	0	3	4	0
s2f_0000064030	73	84	36	132	21	18	81	189	59	0	81	104	85	89	51	84	102	138	88	63	70	135	64	73	61	113	66	53	76	83	87	61	40	109	75	43	85	86	72	55	79	109	52	73	101	73	61	47	90
s2f_0000064032	10	25	5	21	23	40	11	34	22	0	44	47	14	8	22	17	22	18	11	20	12	21	16	16	7	7	8	13	18	21	14	30	7	34	16	17	10	19	9	16	11	16	20	9	9	4	28	13	6
s2f_0000064008	13	20	9	11	22	1	9	35	33	0	65	46	4	4	5	12	6	11	8	13	7	7	8	11	11	15	7	6	25	12	12	15	9	20	10	27	7	14	4	8	13	12	12	14	3	7	11	10	5
s2f_0000065001	140	143	81	202	101	124	172	340	256	1	307	332	143	112	109	194	167	186	159	204	155	152	140	147	79	159	150	176	127	132	158	149	92	195	162	183	128	142	118	151	175	97	146	82	106	151	143	164	130
s2f_0000065011	1424	752	592	1013	1487	1303	1437	2532	803	1	474	656	783	887	1625	1183	1216	1304	1390	632	1084	1303	1031	1694	817	996	1527	836	935	1038	888	1612	990	1463	1168	831	1113	1048	849	918	1125	1289	1454	1041	1063	880	756	841	1051
s2f_0000065013	96	55	15	59	208	195	101	182	100	0	91	74	57	40	137	64	75	75	121	89	67	85	101	55	39	44	68	55	36	59	66	91	49	100	71	68	56	94	35	70	67	50	67	52	19	71	55	83	49
s2f_0000065019	108	90	32	100	159	218	108	243	95	0	136	115	90	49	106	91	134	147	81	114	120	116	106	121	54	79	117	86	99	123	73	89	59	122	120	87	73	112	101	112	96	70	89	70	77	93	96	106	72
s2f_0000065020	77	73	23	102	294	336	75	141	52	0	46	87	50	62	70	47	76	119	69	61	67	94	72	108	35	41	65	64	44	65	66	90	61	78	98	65	61	70	53	88	65	56	57	55	45	54	76	69	54
s2f_0000065023	93	116	72	194	327	284	117	350	150	1	181	200	132	166	218	80	145	164	105	87	114	122	104	168	112	166	107	126	115	143	132	137	89	185	196	102	132	101	126	84	93	133	130	138	180	123	138	53	115
s2f_0000065025	0	0	0	1	2	5	1	2	0	0	4	2	1	0	1	0	0	1	0	4	0	1	0	0	2	0	0	0	0	0	2	4	1	0	1	0	1	0	0	0	0	0	0	0	1	1	0	0	0
s2f_0000065009	303	261	101	293	543	717	272	537	220	1	153	211	204	194	211	246	224	243	282	170	193	217	224	291	130	214	247	191	217	194	222	324	235	275	315	260	262	216	240	354	326	237	299	265	225	259	165	142	215
s2f_0000066001	649	550	168	880	1604	1912	570	1113	518	0	726	584	412	453	618	486	642	755	649	663	514	734	524	604	263	382	473	445	429	516	587	642	392	783	573	540	391	588	413	630	475	442	477	292	260	433	581	491	389
s2f_0000066011	6	1	0	3	2	0	6	7	5	0	7	3	4	1	3	1	4	8	2	5	4	4	7	5	1	3	2	4	5	2	6	7	1	3	2	4	6	6	3	11	5	2	3	5	3	4	4	6	2
s2f_0000066012	580	400	184	370	355	438	441	1088	499	0	376	511	460	385	644	455	450	378	479	278	534	380	372	386	204	463	383	347	353	386	453	382	352	421	448	407	424	432	443	532	462	428	447	354	344	395	312	289	479
s2f_0000066013	1238	834	451	988	226	246	901	2362	1562	0	1222	1914	1051	551	1163	1054	701	885	1177	918	1054	894	785	978	429	1111	937	1160	921	794	855	839	1005	1134	883	1388	1090	952	772	852	1320	1039	1095	793	606	747	957	692	855
s2f_0000066015	677	616	256	874	809	791	754	2065	1394	0	1811	1792	748	393	663	668	800	717	737	895	861	666	685	842	401	766	651	785	877	688	568	910	528	1291	643	1148	647	1033	494	857	712	688	810	614	474	605	842	613	568
s2f_0000066016	4084	3392	1406	6100	5754	6784	4349	7163	3585	4	3983	3822	2986	2934	3270	4282	4487	6035	4228	3673	3896	4644	4426	5968	2184	2865	3778	3269	3265	3807	4296	5893	2387	5587	3087	3353	3715	4376	2532	4973	3813	2958	4277	2122	1948	3703	3819	4909	2976
s2f_0000066017	534	413	190	467	457	500	366	1069	606	0	565	646	465	343	594	455	494	522	488	440	535	314	434	511	221	450	464	426	394	451	332	524	365	498	571	569	385	579	348	620	557	364	446	260	241	446	437	408	391
s2f_0000066018	806	569	317	673	141	137	661	1762	933	0	743	1114	736	520	981	721	608	714	827	542	832	540	571	727	385	802	704	808	689	547	549	580	681	738	726	954	801	683	627	836	839	798	788	632	530	649	657	481	817
s2f_0000066019	2722	1491	834	2055	1054	1644	1901	4930	2759	1	2136	2968	2074	1363	2687	2259	1578	2101	2620	1557	2282	1779	1529	1978	910	2257	2114	2017	2200	1703	1647	1949	1889	2095	2612	2297	2327	1854	1779	2527	2638	2036	2075	1518	1467	1864	1829	1407	2574
s2f_0000066002	99	138	72	133	225	291	110	364	281	0	418	408	147	87	120	135	127	162	144	190	156	148	156	152	58	119	94	173	138	149	116	175	64	231	130	215	109	143	89	122	126	93	106	104	75	132	185	113	109
s2f_0000066020	0	0	0	0	0	0	0	1	0	0	0	3	0	0	1	0	0	0	0	0	0	0	0	0	0	0	0	0	0	1	0	1	0	0	0	0	0	0	0	0	1	0	0	1	0	0	1	0	0
s2f_0000066022	1296	889	481	1381	1400	1534	1031	2938	1724	1	1695	1641	1141	985	1827	1228	1297	1598	1377	1337	1333	1102	1130	1332	683	1243	1155	1137	1141	1126	1133	1218	827	1397	1439	1266	1152	1726	1047	1545	1382	1264	1131	914	863	1102	1169	1128	1114
s2f_0000066024	4	19	1	20	24	25	9	20	11	0	33	28	9	4	6	11	12	14	7	16	6	18	18	12	1	14	6	10	8	20	14	14	4	22	5	12	6	11	7	12	17	7	8	6	5	10	21	12	9
s2f_0000066025	144	158	49	216	526	592	178	327	240	0	360	251	119	94	112	146	188	180	135	219	137	193	180	192	73	114	129	140	137	180	130	225	95	227	163	146	105	159	136	249	143	103	138	119	73	128	162	138	102
s2f_0000066026	205	152	70	220	509	633	188	358	130	0	137	112	122	139	173	127	219	214	217	149	171	167	153	182	81	185	205	134	144	187	113	216	112	189	211	135	144	158	128	325	175	128	108	129	116	146	191	181	114
s2f_0000066003	219	287	98	311	279	242	285	620	378	0	677	637	211	199	459	232	227	295	268	311	343	323	229	250	230	208	223	223	209	296	243	334	151	418	163	270	207	288	224	231	187	186	260	235	168	175	308	216	179
s2f_0000066004	1	1	0	0	1	3	1	1	2	0	2	3	0	0	0	1	1	2	1	1	0	1	0	1	0	0	0	2	0	1	0	4	1	0	1	0	0	3	0	3	1	0	0	0	0	0	1	2	0
s2f_0000066005	15	11	4	8	3	6	2	28	11	0	12	15	12	16	17	13	18	9	11	9	16	6	10	7	5	13	9	4	11	7	16	12	8	11	17	10	6	16	7	11	13	11	6	13	11	18	10	8	13
s2f_0000066008	7	3	0	2	0	0	2	8	14	0	6	5	0	3	5	4	3	2	4	2	4	4	1	2	2	4	9	5	3	2	9	2	3	3	4	7	3	6	2	7	1	3	3	4	2	3	2	5	4
s2f_0000066009	127	145	45	190	221	266	204	238	205	0	232	158	123	87	141	133	182	214	131	158	118	202	151	165	74	143	130	138	106	182	167	198	86	195	123	144	103	212	99	189	162	131	132	97	61	109	187	153	78
s2f_0000067022	20	54	17	13	64	109	48	52	74	0	144	75	43	25	39	25	39	104	25	96	50	64	75	27	30	38	21	39	20	64	53	56	8	94	33	49	26	35	13	42	36	28	31	24	9	17	62	14	21
s2f_0000067026	106	122	39	169	520	613	80	251	192	0	291	208	97	91	130	125	164	244	135	179	113	99	136	166	58	84	91	107	99	144	113	147	43	173	131	121	56	175	106	137	76	76	91	47	44	119	165	105	88
s2f_0000067031	128	149	62	188	220	227	119	308	167	0	266	245	111	88	132	133	170	166	139	187	169	156	120	166	70	111	122	124	128	136	117	151	115	242	182	140	99	108	107	158	108	105	122	103	90	120	131	104	132
s2f_0000067034	2320	1495	653	1853	79	26	1784	5410	2691	0	2205	3597	2197	1036	1681	2348	1666	2048	2483	1816	2286	1622	1676	2102	956	2133	2148	2085	2340	1778	1827	1914	1477	2141	2317	2759	2294	1555	1720	2756	2243	2044	2064	1563	1384	2036	1777	1611	2631
s2f_0000068010	795	766	320	1019	1857	2222	642	1644	1292	1	1564	1364	755	687	807	838	785	845	940	974	820	956	685	775	408	665	692	835	662	694	767	918	576	1202	793	795	771	811	744	932	805	845	817	546	573	630	744	516	589
s2f_0000068015	1738	946	427	1199	1387	1708	1060	3256	1765	0	1543	2421	1330	846	1537	1363	924	1170	1861	1197	1542	1229	947	1194	804	1187	1250	1208	1349	891	935	1218	927	1434	1835	1517	1352	1035	1081	1374	1459	1361	1337	1046	936	1134	958	871	1328
s2f_0000068019	4001	1745	1052	2276	4669	6229	2362	6974	2591	4	1748	2592	2836	1907	3541	2817	1596	1527	4341	2065	3118	2001	1586	2091	1488	2504	3057	3038	2332	1614	1862	2296	2445	2239	3102	3234	3710	1723	2333	2560	3080	3122	2840	2727	1923	3195	1828	1892	3045
s2f_0000068022	3149	2938	1313	3508	5926	8201	2354	7681	5289	4	4960	5525	3183	2508	3849	3702	2795	3460	3579	3470	3525	2959	2849	3030	1761	3020	2756	3504	3014	2578	2697	3325	2384	3630	3095	3830	3454	3468	3128	3279	3670	3152	3643	2286	1886	3123	3373	2688	2938
s2f_0000068021	0	0	0	0	0	1	0	0	0	0	0	0	0	0	0	0	0	0	0	0	0	0	0	0	0	0	0	0	0	0	0	0	0	0	0	0	0	0	0	0	0	0	0	0	0	0	0	0	0
s2f_0000068026	701	457	218	629	957	1417	579	1153	671	0	591	769	405	298	528	546	535	497	660	527	473	519	567	654	235	588	547	455	476	492	552	695	323	668	505	540	496	571	457	764	444	392	456	391	297	515	491	529	617
s2f_0000068003	170	133	57	143	510	621	189	312	199	0	273	311	102	77	132	138	135	122	147	137	159	154	157	147	104	160	140	155	162	148	144	153	133	164	123	175	165	147	117	163	151	124	203	118	89	108	191	111	139
s2f_0000068008	706	399	208	545	944	1185	613	1258	667	1	594	885	505	284	514	595	455	490	709	492	600	528	434	564	342	584	544	627	538	431	445	601	438	636	467	680	656	441	419	655	642	465	706	561	332	491	459	422	629
s2f_0000068005	0	0	0	0	0	0	0	0	0	0	0	0	0	0	0	0	0	0	0	0	0	0	0	0	0	0	0	0	0	0	0	0	0	0	0	0	0	0	0	0	0	0	0	0	0	0	0	0	0
s2f_0000068006	0	0	0	0	0	0	0	0	0	0	0	0	0	0	0	0	0	0	0	0	0	0	0	0	0	0	0	0	0	0	0	0	0	0	0	0	0	0	0	0	0	0	0	0	0	0	0	0	0
s2f_0000069010	0	0	0	0	0	0	0	0	0	0	0	0	0	0	0	0	0	0	0	0	0	0	0	0	0	0	2	0	1	1	0	0	0	0	1	0	1	0	0	1	0	1	0	1	1	0	2	0	0
s2f_0000068009	0	0	0	0	0	0	0	0	0	0	0	0	0	0	0	0	0	0	0	0	0	0	0	0	0	0	0	0	0	0	0	0	0	0	0	0	0	0	0	0	0	0	0	0	0	0	0	0	0
s2f_0000069011	0	0	0	0	0	0	0	0	0	0	0	0	0	0	0	0	0	0	0	0	0	0	0	0	0	0	0	0	0	0	0	0	0	0	0	0	0	0	0	0	0	0	0	0	0	0	0	0	0
s2f_0000069014	1	0	0	0	0	0	0	0	0	0	0	1	0	1	1	0	1	1	0	0	0	0	0	1	0	0	0	0	0	0	0	0	0	0	0	0	0	1	2	0	0	0	0	0	0	1	0	0	1
s2f_0000069016	23	16	8	14	9	11	23	68	57	0	56	84	10	11	27	37	5	15	16	18	31	17	9	13	9	22	18	28	31	13	20	23	26	36	26	21	11	18	32	22	31	38	34	33	24	19	18	13	14
s2f_0000069018	6	3	0	0	22	33	5	116	54	0	138	921	4	1	0	30	0	13	2	58	14	14	4	0	2	4	1	13	2	53	0	1	2	103	1	120	6	0	0	2	28	7	13	33	15	10	11	0	9
s2f_0000069019	7	1	2	2	1	1	2	4	4	0	3	6	2	2	2	1	3	1	1	3	7	2	0	1	2	0	4	2	5	2	1	7	1	4	4	6	5	2	5	1	1	2	6	4	4	1	1	2	6
s2f_0000069002	1	2	1	0	1	0	0	1	0	0	2	1	0	0	1	0	0	0	0	0	0	0	0	0	0	0	1	0	0	0	0	1	0	1	0	1	0	0	1	0	0	1	0	0	0	0	0	0	0
s2f_0000069024	21	13	7	12	34	30	9	37	50	0	95	58	8	8	8	10	18	21	9	7	10	10	6	16	3	18	8	9	11	19	9	17	9	28	7	44	21	24	6	13	8	16	13	8	16	7	17	6	8
s2f_0000069026	0	0	0	0	0	0	0	2	1	0	0	2	0	0	0	0	0	0	0	0	0	0	0	0	0	0	0	0	0	0	0	0	2	0	0	0	0	0	0	0	0	0	0	0	0	0	0	0	1
s2f_0000069027	0	0	0	0	0	0	0	1	0	0	1	0	0	1	0	0	0	0	0	0	0	0	1	0	0	0	0	0	1	2	0	0	0	2	0	0	1	1	0	1	0	1	0	2	0	0	1	0	0
s2f_0000069031	5	0	0	1	0	1	2	4	2	0	6	0	4	0	2	0	0	2	3	5	2	0	1	0	0	3	1	1	3	5	1	2	0	1	1	5	1	1	3	0	6	5	1	3	0	1	6	2	3
s2f_0000069032	6	9	1	4	23	7	5	60	6	0	14	47	1	6	1	12	25	26	3	5	4	4	3	20	19	32	34	1	38	5	3	5	6	12	31	5	16	8	2	0	3	10	0	8	36	27	3	4	3
s2f_0000069033	0	1	0	1	6	2	0	5	2	0	0	1	0	0	1	1	0	2	0	3	0	3	3	1	9	0	0	3	13	3	1	0	0	17	0	2	1	1	0	9	1	0	1	0	0	0	2	1	0
s2f_0000069034	0	0	0	0	0	0	0	0	0	0	0	0	0	0	0	0	0	0	0	0	0	0	0	0	0	0	0	0	0	0	0	0	0	0	0	0	0	0	0	0	0	0	0	0	0	0	0	0	0
s2f_0000069035	0	0	1	0	0	0	0	1	0	0	1	2	0	1	0	1	0	2	2	0	0	0	0	0	0	0	2	0	0	0	0	0	0	0	1	0	0	0	0	0	1	0	1	0	3	0	0	1	0
s2f_0000069036	0	0	0	1	1	0	0	1	1	0	0	1	0	0	0	1	2	1	1	1	2	1	0	0	0	1	1	0	1	0	0	0	0	0	0	1	2	2	0	0	0	1	0	2	0	0	2	0	0
s2f_0000069038	0	0	0	0	0	0	0	2	0	0	0	1	1	0	0	1	0	0	0	0	1	0	0	0	0	1	0	1	0	0	0	0	0	0	0	0	0	0	1	0	1	1	0	0	0	0	0	0	0
s2f_0000069039	0	0	0	0	0	0	0	1	3	0	1	0	0	0	0	1	0	0	0	0	1	0	0	0	1	0	0	0	0	1	0	1	0	1	0	0	0	0	0	1	0	0	0	1	0	0	0	0	0
s2f_0000069004	0	0	0	0	0	0	0	1	0	0	0	0	0	0	0	0	0	0	0	0	0	0	0	0	0	0	0	0	0	0	0	0	0	0	0	1	0	0	0	0	0	0	0	0	1	1	0	0	0
s2f_0000069041	0	0	0	0	1	0	0	1	1	0	0	0	0	0	0	0	0	0	0	0	0	0	0	0	0	0	0	0	0	0	0	0	1	0	0	1	0	0	0	0	0	1	1	0	0	0	0	0	0
s2f_0000069043	3	4	2	8	47	16	5	9	4	0	6	7	2	0	3	2	4	2	7	3	2	5	5	3	0	3	4	2	1	3	3	9	1	7	3	7	2	5	3	0	4	0	4	5	0	2	5	4	3
s2f_0000069044	1	5	2	7	10	8	4	5	4	0	1	5	6	2	5	2	11	16	5	6	6	9	4	0	4	1	3	3	2	7	5	4	3	3	2	5	12	9	6	10	4	10	5	8	4	2	4	8	7
s2f_0000069048	0	0	0	0	0	0	0	0	0	0	0	1	0	0	0	0	0	0	0	0	0	0	0	0	0	0	0	0	0	0	0	0	0	0	0	0	0	0	0	0	0	0	0	0	0	0	0	0	1
s2f_0000069046	0	0	0	0	0	0	1	0	0	0	0	1	0	0	2	0	0	0	0	0	0	0	0	0	0	0	0	1	1	0	0	1	0	0	0	0	0	0	0	0	0	0	0	0	1	0	0	0	1
s2f_0000069007	4	3	4	2	1	4	2	11	3	0	15	19	0	3	4	4	3	4	2	0	3	0	3	3	5	6	1	4	3	4	1	2	1	9	9	0	1	2	2	1	0	1	7	6	1	1	3	2	7
s2f_0000069008	6	3	3	7	10	13	5	13	15	0	12	11	10	5	8	4	11	4	6	9	10	7	9	3	5	9	8	17	4	10	2	7	1	8	5	10	6	9	9	5	11	8	7	1	3	14	9	4	8
s2f_0000070001	2	11	6	8	1	0	11	30	26	0	26	21	14	5	5	11	5	20	7	15	11	12	14	19	6	12	8	7	7	6	17	13	14	10	10	17	15	10	12	15	9	17	9	15	18	11	17	11	13
s2f_0000070010	51	85	19	107	131	150	55	139	133	0	287	132	49	61	68	62	94	128	43	168	88	85	85	64	23	48	39	56	58	84	73	63	37	145	59	65	39	75	51	75	49	38	38	25	29	89	125	60	42
s2f_0000070011	1273	958	439	1131	172	207	1113	2617	1480	2	1199	1589	1065	744	807	1107	851	964	1254	856	1302	965	851	901	556	1093	1030	1199	1125	932	845	908	947	1073	1360	1345	1248	684	1014	921	1258	1109	1303	810	888	1155	980	809	1453
s2f_0000070012	485	616	218	535	118	165	628	1781	1354	0	1592	2332	626	216	404	630	426	522	578	813	731	515	549	567	259	739	432	720	645	787	494	496	507	900	541	1071	635	467	500	623	677	512	672	667	431	557	649	428	640
s2f_0000070013	50	38	9	21	42	18	22	124	59	0	69	95	30	12	14	21	57	35	39	33	103	50	17	78	20	79	36	35	29	66	9	29	37	32	42	47	27	16	12	44	45	11	11	7	25	40	38	22	26
s2f_0000070014	1	2	0	1	0	0	2	5	2	0	7	6	1	0	3	0	3	0	1	3	1	1	1	3	1	3	1	2	2	0	0	2	2	2	0	3	0	1	0	3	1	0	1	1	1	3	2	2	1
s2f_0000070015	1	2	1	1	0	0	0	16	3	0	3	8	1	1	1	2	1	1	2	0	3	14	4	3	1	1	3	6	3	2	0	2	4	4	3	5	3	0	3	2	9	1	4	0	1	1	1	2	6
s2f_0000070020	4	4	0	5	0	1	7	12	15	0	19	16	9	1	2	3	4	2	7	3	5	7	0	2	2	4	4	9	5	3	4	3	5	4	3	11	1	5	2	1	4	5	10	9	3	9	2	3	8
s2f_0000070023	0	0	0	0	0	0	0	0	0	0	0	0	0	0	0	0	0	0	0	0	0	0	0	0	0	0	0	0	0	0	0	0	0	0	0	0	0	0	0	0	0	0	0	0	0	0	0	0	0
s2f_0000070025	0	0	0	0	0	0	0	0	0	0	0	0	0	0	0	0	0	0	0	0	0	0	0	0	0	0	0	0	0	0	0	0	0	0	0	0	0	0	0	0	0	0	0	0	0	0	0	0	0
s2f_0000070026	76	156	39	278	30	24	150	403	297	0	309	495	184	37	471	137	116	155	99	247	222	133	160	110	36	176	134	143	155	209	90	108	240	197	156	314	181	369	175	262	196	97	152	96	85	155	209	87	166
s2f_0000070027	0	0	0	0	0	0	0	0	0	0	0	0	0	0	0	0	0	0	0	0	0	0	0	0	0	0	0	0	0	0	0	0	0	0	0	0	0	0	0	0	0	0	0	0	0	0	0	0	0
s2f_0000070003	366	815	297	1346	493	467	754	1100	1193	0	813	525	744	304	435	765	930	730	856	625	573	783	781	1250	310	881	749	571	574	876	1175	940	626	600	366	798	772	770	619	1724	462	1009	398	807	447	436	1063	996	700
s2f_0000070030	18	29	11	41	14	45	49	74	79	0	151	94	55	12	14	38	34	49	19	41	24	18	25	34	17	30	17	29	23	77	52	35	21	48	30	90	17	25	22	43	66	11	23	10	15	64	35	17	13
s2f_0000070004	10	17	7	17	26	41	17	38	51	0	205	115	16	6	10	24	16	23	15	59	19	12	19	11	6	15	11	16	23	25	20	19	14	50	11	33	17	14	18	28	23	8	32	9	11	7	35	7	17
s2f_0000070005	8	10	2	13	8	10	18	85	67	0	78	111	20	1	12	24	11	17	13	59	19	7	25	11	6	15	11	32	27	38	15	27	18	40	15	38	16	12	22	17	33	17	27	15	9	16	29	9	20
s2f_0000070006	4028	5763	2069	6274	7843	8885	4075	12214	9529	2	16295	11855	5329	3288	4774	4831	5762	8538	4721	9709	6882	5211	6093	5815	2848	4351	3788	5159	5549	6213	4310	6431	2954	8664	5915	6375	3439	10526	4804	6319	4802	3654	5204	3055	2834	5362	8737	8309	4024
s2f_0000070009	3	6	5	3	36	8	3	14	12	0	13	10	3	7	2	5	11	9	3	4	5	3	6	9	2	7	1	6	6	5	1	12	7	5	5	2	2	12	2	3	2	6	5	2	7	2	10	4	5
s2f_0000072011	0	1	0	0	3	6	0	1	0	0	2	1	0	0	0	0	1	1	1	2	3	1	0	0	0	0	0	1	0	0	0	0	0	2	1	0	0	1	0	1	0	0	0	0	1	0	0	0	0
s2f_0000072013	14	18	7	23	60	73	11	45	48	0	53	64	12	10	8	14	21	41	14	41	23	31	16	6	6	10	12	25	19	27	14	32	8	40	9	18	22	22	21	33	9	7	28	4	6	11	22	41	8
s2f_0000072015	0	0	0	0	0	0	0	0	0	0	0	0	0	0	0	0	0	0	0	0	0	0	0	0	0	0	0	0	0	0	0	0	0	0	0	0	0	0	0	0	0	0	0	0	0	0	0	0	0
s2f_0000072019	0	0	0	0	0	0	0	0	0	0	0	0	0	0	0	0	0	0	0	0	0	0	0	0	0	0	0	0	0	0	0	0	0	0	0	0	0	0	0	0	0	0	0	0	0	0	0	0	0
s2f_0000072022	0	0	0	0	0	0	0	0	1	0	0	0	0	0	0	0	0	0	0	0	0	0	0	0	0	0	0	0	0	0	1	0	0	0	0	0	0	0	0	0	0	0	0	0	0	0	0	0	0
s2f_0000072004	0	1	0	0	0	0	0	2	1	0	1	2	1	0	0	0	0	0	0	1	0	0	0	1	0	1	0	0	1	0	0	0	0	1	0	2	0	0	0	0	1	1	0	0	0	0	1	0	0
s2f_0000072005	45423	19912	10947	25420	35971	32406	39996	59836	27231	15	8126	11591	28785	25359	25769	37503	34271	34978	42156	15640	25985	20715	28790	42136	17753	27129	42186	27599	25205	22778	33238	37028	20786	22608	34725	24357	34931	21789	25180	55598	35376	33291	37099	18474	19172	31907	23796	29787	27417
s2f_0000072007	0	0	0	0	0	0	0	0	1	0	0	0	0	0	0	0	0	0	0	0	0	0	0	0	0	1	0	0	0	0	0	0	0	0	0	0	0	0	0	0	0	0	1	0	0	0	0	0	0
s2f_0000072009	0	0	0	0	0	0	0	2	3	0	1	1	1	0	1	0	0	0	1	0	1	1	0	0	0	0	0	1	0	0	0	0	0	0	0	0	0	0	0	0	0	0	0	0	0	0	2	0	0
s2f_0000073001	0	0	0	0	0	0	0	0	0	0	0	0	0	0	0	0	0	0	0	0	0	1	0	0	0	0	0	0	0	0	0	0	0	0	0	0	0	0	0	0	0	1	1	0	0	0	0	0	0
s2f_0000073011	0	0	0	0	0	0	0	0	0	0	1	1	0	0	0	0	0	0	0	2	0	0	0	0	0	2	0	0	0	0	0	0	0	1	0	0	0	0	0	0	0	1	0	0	0	0	0	0	0
s2f_0000073013	23	54	15	70	90	62	33	91	64	1	318	137	51	7	43	42	47	62	39	79	35	61	56	79	13	39	24	30	35	81	29	57	25	181	30	70	36	25	24	31	38	15	34	24	19	31	83	28	27
s2f_0000073014	0	1	0	1	0	1	1	4	8	0	21	20	0	0	0	1	2	0	0	1	1	0	0	1	0	1	0	1	2	2	2	0	2	1	2	4	0	2	1	0	0	0	0	3	1	0	1	1	0
s2f_0000073016	1	3	0	3	17	3	10	24	24	0	167	169	6	7	8	10	15	7	7	22	11	2	13	8	6	10	6	6	6	11	11	6	2	18	6	10	2	18	2	7	6	8	5	7	4	7	21	6	14
s2f_0000073018	102	128	72	145	158	80	228	330	194	0	329	181	88	107	76	127	198	172	133	191	101	171	141	160	75	168	145	148	157	168	101	179	61	224	169	128	98	182	100	185	125	67	120	141	98	146	232	204	104
s2f_0000073019	166	101	54	264	28	31	170	441	404	0	486	681	194	91	187	247	108	158	188	210	210	183	233	152	122	193	173	231	259	139	177	247	143	293	207	255	186	213	171	401	199	243	217	111	127	128	258	283	414
s2f_0000073020	135	371	59	289	722	959	242	573	517	0	2777	1048	236	109	152	238	277	300	203	885	292	235	272	257	99	165	117	252	145	390	317	353	133	751	172	343	149	301	198	369	159	181	234	160	119	175	491	365	140
s2f_0000073002	0	0	0	0	0	0	0	0	0	0	0	0	0	0	0	0	0	0	0	0	0	0	0	0	0	0	0	0	0	0	0	0	0	0	0	0	0	0	0	0	0	0	0	0	0	0	0	0	0
s2f_0000073021	150	174	66	233	821	956	190	449	374	0	970	611	189	119	145	215	192	211	176	319	188	232	211	192	77	171	119	217	220	250	189	244	129	379	179	265	113	219	170	235	190	133	223	109	54	130	317	155	119
s2f_0000073022	13	20	13	19	91	80	24	37	28	0	91	37	6	12	8	18	21	27	14	27	25	24	19	18	5	14	12	12	20	17	11	38	9	26	17	11	14	27	12	15	11	13	23	17	12	7	27	14	6
s2f_0000073024	351	226	79	158	84	62	303	401	231	0	257	316	172	175	87	234	214	321	257	176	229	265	295	244	110	190	194	215	217	234	142	174	124	225	186	231	240	97	94	113	285	114	260	181	176	301	127	257	163
s2f_0000073025	0	0	0	0	0	0	0	0	0	0	0	0	0	0	0	0	0	0	0	0	0	0	0	1	0	0	0	0	0	0	0	0	0	0	0	0	0	0	0	0	0	0	0	0	1	0	0	0	0
s2f_0000073026	0	0	0	0	0	0	0	0	0	0	0	0	0	1	1	0	0	0	0	0	0	0	1	0	0	0	0	0	0	0	0	0	0	1	0	0	0	3	1	0	2	0	0	0	0	0	0	0	0
s2f_0000073027	22	71	16	33	36	51	33	78	64	0	114	38	32	12	29	35	31	68	31	39	34	37	34	30	23	28	17	30	28	32	56	37	30	77	36	23	25	81	11	19	20	51	34	22	22	18	59	25	32
s2f_0000073028	0	0	0	0	0	0	1	0	0	0	0	0	0	0	0	0	1	0	0	1	0	1	0	0	0	0	0	0	0	1	0	0	1	1	0	1	0	0	0	0	0	0	0	0	1	0	0	0	0
s2f_0000073029	48	68	24	69	228	149	167	85	115	2	169	80	39	42	62	59	88	104	78	91	77	56	94	66	39	41	36	62	53	73	56	118	25	97	82	45	26	158	29	63	58	30	46	36	26	50	98	79	43
s2f_0000073003	107	146	56	158	272	204	197	403	357	1	589	430	120	42	119	163	109	110	112	137	123	156	227	141	57	131	81	95	163	219	101	178	73	380	113	208	113	129	80	145	118	80	135	102	100	84	223	92	78
s2f_0000073030	0	0	0	0	0	0	0	1	0	0	1	2	1	0	0	0	0	0	0	0	0	0	0	0	0	0	0	0	1	0	0	0	0	0	0	0	0	0	0	0	0	0	0	0	0	0	1	0	0
s2f_0000073031	168	242	90	263	172	176	173	506	451	0	573	400	214	58	130	167	129	253	153	253	220	240	194	194	102	132	126	334	324	209	219	241	154	416	169	334	144	198	174	231	255	256	260	137	105	178	342	183	176
s2f_0000073033	230	205	91	305	397	433	480	634	1100	0	587	960	156	279	310	460	145	240	258	248	242	226	209	319	268	320	249	242	357	214	254	452	133	427	186	317	302	298	198	271	233	361	478	616	400	185	297	142	237
s2f_0000073035	1	1	0	0	0	2	2	3	1	0	0	4	0	0	0	0	2	1	0	1	0	0	0	0	0	0	1	1	2	1	1	0	1	1	0	1	1	0	0	1	1	0	0	0	0	0	1	0	1
s2f_0000073036	203	166	92	160	151	62	234	354	244	0	330	238	158	80	153	174	175	240	195	172	212	186	191	155	75	159	195	216	192	178	230	209	158	216	181	186	135	236	134	221	161	140	213	91	97	145	211	139	156
s2f_0000073038	1	1	0	1	0	1	1	1	1	0	4	2	3	1	3	2	0	3	0	2	1	0	0	2	0	0	0	1	0	2	1	0	0	0	0	1	0	3	1	0	2	0	0	2	1	2	3	2	0
s2f_0000073039	30	48	9	56	30	14	95	32	60	0	54	10	2	32	9	23	26	46	18	19	14	116	83	53	33	11	8	6	25	13	74	98	2	97	8	3	30	18	5	13	10	23	55	20	22	9	27	9	24
s2f_0000073004	25	54	10	62	417	221	29	77	100	0	322	96	32	27	26	37	73	73	44	76	51	35	39	64	21	25	21	23	33	55	39	49	24	86	49	44	22	53	26	72	23	26	14	12	16	33	103	92	19
s2f_0000073042	73	137	44	148	399	356	104	293	511	1	1459	650	99	39	66	148	102	131	83	329	151	138	145	93	47	93	65	96	149	158	114	157	72	434	91	161	84	134	111	143	88	52	123	70	80	81	240	118	67
s2f_0000073005	0	2	1	3	5	1	0	3	5	0	32	4	1	1	1	1	1	2	2	0	3	1	7	2	0	2	0	4	2	4	1	0	2	11	0	3	1	0	2	0	0	1	5	4	1	0	2	0	3
s2f_0000073006	33	43	12	50	299	173	60	105	149	0	442	181	26	16	39	67	31	59	42	137	39	52	68	46	15	31	23	34	28	51	47	69	14	139	31	88	27	78	40	66	31	30	40	31	15	28	69	42	22
s2f_0000073008	0	0	0	0	0	0	0	0	1	0	2	0	0	0	1	0	0	0	0	0	0	0	0	0	0	0	0	0	0	0	0	0	0	0	0	0	0	0	0	0	0	0	0	0	0	0	1	0	0
s2f_0000073009	517	387	297	560	501	504	862	1405	1072	1	1365	1243	351	331	722	550	388	510	638	413	564	422	625	574	400	580	833	548	647	467	536	767	411	878	340	710	543	944	249	453	659	475	602	618	336	457	496	422	470
s2f_0000074001	1	0	1	3	2	0	1	7	6	0	17	20	1	0	2	1	0	0	0	7	4	2	1	1	0	1	1	3	1	0	1	6	0	8	2	3	1	0	1	4	2	1	3	2	2	0	0	1	0
s2f_0000074012	387	519	142	684	1429	1270	611	1250	710	0	845	935	450	264	318	276	386	310	488	624	455	532	401	509	122	343	312	473	317	568	382	646	231	739	362	462	314	373	310	518	322	312	364	446	227	291	563	279	278
s2f_0000074014	22	24	7	23	107	91	34	53	30	0	63	44	15	21	44	26	49	37	15	38	23	21	23	38	14	13	12	24	15	43	20	30	19	55	21	30	14	53	20	28	32	21	23	16	11	17	42	36	24
s2f_0000074015	140	223	92	311	369	569	169	680	639	1	849	898	240	143	232	214	215	241	260	450	366	326	247	206	105	238	209	348	277	281	240	271	133	294	236	422	218	207	202	340	267	205	287	184	175	193	350	182	254
s2f_0000074019	202	147	63	196	183	183	154	377	216	0	204	222	127	132	168	148	146	148	146	179	190	158	146	183	106	145	164	185	154	161	121	160	129	193	162	213	157	112	115	150	154	133	144	122	106	156	156	149	177
s2f_0000074018	0	0	0	0	0	0	0	0	0	0	0	0	0	0	0	0	0	0	0	0	0	0	0	0	0	0	0	0	0	0	0	0	0	0	0	0	0	0	0	0	0	0	0	0	0	0	0	0	0
s2f_0000074002	1	0	0	0	0	0	0	2	2	0	0	1	1	0	0	0	0	0	1	0	2	0	0	0	0	0	0	0	1	0	0	0	1	0	1	1	1	0	2	1	2	1	0	0	0	0	0	0	0
s2f_0000074021	599	788	238	959	2185	1976	726	1530	710	3	1222	1072	628	431	585	480	638	775	744	937	654	789	582	626	235	516	490	723	382	743	561	974	400	1054	633	726	431	599	489	1036	431	396	642	498	257	372	650	506	344
s2f_0000074003	2	1	2	1	5	2	1	3	2	0	2	4	1	1	0	1	0	2	2	2	1	2	2	1	0	1	1	2	1	2	2	1	1	2	3	3	0	2	1	1	3	0	0	0	0	1	2	0	0
s2f_0000074006	0	0	0	0	0	0	0	0	0	0	0	0	0	0	0	0	0	0	0	0	0	0	0	0	0	0	0	0	0	0	0	0	0	0	0	0	0	0	0	0	0	0	0	0	0	0	0	0	0
s2f_0000074008	188	167	58	192	922	774	231	298	188	0	327	229	107	101	127	194	236	231	169	272	140	169	193	242	86	139	143	144	107	227	112	204	95	279	150	200	115	271	79	250	199	90	117	114	66	116	209	265	75
s2f_0000075012	0	0	0	0	0	0	0	2	0	0	0	0	0	0	0	0	0	0	0	0	0	0	0	0	0	1	0	0	0	0	0	0	3	0	0	0	0	0	0	0	0	1	0	1	0	0	0	0	0
s2f_0000075013	0	0	0	0	0	0	0	0	0	0	0	0	0	0	0	0	0	0	0	0	0	0	0	0	0	0	0	0	0	0	0	0	0	0	0	0	0	0	0	0	0	0	0	0	0	0	0	0	0
s2f_0000075014	8	9	3	11	2	3	7	19	21	0	34	22	11	3	5	8	12	6	3	9	5	7	10	10	4	8	6	7	11	9	9	8	3	13	3	5	7	5	5	5	9	5	9	5	2	8	12	8	6
s2f_0000075016	28	12	13	31	16	24	24	32	21	0	23	64	12	15	28	2	13	14	19	29	18	20	25	25	16	23	10	33	28	17	20	34	5	33	14	49	32	43	8	24	34	23	33	16	19	24	36	23	39
s2f_0000075017	0	0	0	0	1	0	0	1	2	0	3	2	0	0	0	0	0	0	0	0	1	1	2	0	2	1	2	0	1	1	0	0	0	2	0	3	0	0	1	1	0	2	0	0	0	0	0	2	0
s2f_0000075018	3	3	1	0	7	2	1	5	4	0	6	3	1	0	1	0	2	6	1	3	1	2	2	3	2	1	0	3	4	1	3	8	1	3	1	0	1	4	2	4	0	2	4	3	2	1	5	1	0
s2f_0000075019	94	135	61	163	25	19	136	328	155	0	200	218	152	96	99	112	131	158	110	136	152	136	106	158	58	137	77	149	120	146	158	129	100	192	131	152	151	101	109	128	121	128	119	114	111	133	127	108	148
s2f_0000075020	35	24	18	57	42	60	34	73	48	0	55	38	36	24	45	30	38	40	47	31	36	42	34	44	24	30	25	18	31	22	39	37	39	44	27	27	43	24	30	41	46	45	25	25	27	27	43	26	26
s2f_0000075024	0	7	1	5	36	67	5	6	14	0	47	22	3	4	1	1	2	4	3	24	22	8	13	2	3	1	5	7	3	1	3	3	1	6	1	3	2	5	4	5	2	3	6	4	0	5	27	2	4
s2f_0000075028	0	0	0	0	0	0	0	0	0	0	1	1	0	0	0	0	0	0	0	0	0	0	0	0	0	0	0	0	1	0	1	0	0	0	0	0	0	1	0	0	0	0	0	1	0	1	0	0	1
s2f_0000075029	1	0	0	2	0	0	0	0	0	0	0	1	0	0	0	0	0	0	1	1	0	0	0	1	0	0	0	0	0	0	2	0	0	0	0	1	0	0	0	1	0	0	1	2	0	0	0	0	0
s2f_0000075032	8	0	5	13	20	170	19	3	15	0	23	16	24	17	26	7	2	44	19	10	10	14	20	60	4	15	38	20	1	30	6	10	31	31	11	9	16	31	0	0	39	4	16	10	0	4	22	12	11
s2f_0000075033	0	4	2	1	5	4	1	5	8	0	2	7	3	3	3	4	1	2	2	1	1	2	1	1	1	3	1	2	3	4	4	3	4	3	1	3	6	1	2	5	1	4	1	0	2	5	2	3	3
s2f_0000075035	56	62	20	113	133	119	57	99	92	0	96	84	41	41	53	69	65	68	62	65	48	79	58	46	38	48	54	55	56	46	54	73	39	78	57	62	47	83	37	79	82	64	70	32	38	41	57	58	47
s2f_0000075038	0	2	0	1	0	1	1	2	3	0	3	4	1	1	2	2	0	1	2	0	1	3	1	2	0	0	1	0	3	1	1	1	1	0	1	3	3	0	2	2	0	0	0	1	0	1	1	4	4
s2f_0000075040	0	0	0	0	0	0	0	0	0	0	0	0	0	0	0	0	0	0	0	0	0	0	0	0	0	0	1	0	0	0	0	0	0	0	0	1	0	0	0	0	0	0	0	0	0	0	0	0	0
s2f_0000075041	0	0	0	0	0	0	0	0	0	0	0	0	0	0	0	0	0	0	0	0	0	0	0	0	0	0	0	0	0	0	0	0	2	0	1	0	0	0	0	0	0	0	0	0	0	0	0	0	0
s2f_0000075042	0	0	0	1	0	0	0	0	1	0	0	0	0	2	0	0	0	0	0	0	0	0	5	0	1	1	2	0	0	0	0	0	1	0	0	0	0	1	0	2	0	3	1	0	0	0	0	0	2
s2f_0000075044	1	0	0	0	0	0	1	1	1	0	0	0	1	2	0	1	0	0	0	0	2	0	1	1	0	0	0	0	0	0	0	0	0	0	1	0	0	1	0	0	0	0	0	0	1	0	0	2	0
s2f_0000075005	7	12	10	11	10	35	23	47	43	0	88	73	21	3	5	15	14	13	8	24	11	11	18	8	7	22	13	9	36	20	10	16	10	29	12	29	7	12	12	13	16	4	5	8	7	10	28	15	12
s2f_0000075007	4	2	2	5	15	26	3	4	9	0	13	10	1	3	6	1	9	6	4	6	3	4	4	7	4	2	7	1	1	4	2	7	2	8	3	8	3	2	6	6	2	2	8	1	4	5	5	5	1
s2f_0000076010	2	2	1	4	2	1	5	9	8	0	4	4	3	1	2	2	3	9	1	5	2	4	6	3	1	1	4	4	0	2	2	2	3	6	5	5	4	7	0	5	3	3	2	2	1	1	1	5	5
s2f_0000076012	65	110	31	97	159	196	88	242	167	0	339	264	90	31	65	66	87	95	101	105	87	110	124	124	37	93	57	93	117	139	111	168	57	181	82	173	53	57	92	87	90	68	125	58	62	98	152	92	71
s2f_0000076016	43	113	26	96	423	281	173	167	132	0	399	167	45	57	55	44	87	97	78	114	103	108	120	91	24	72	61	64	79	96	81	135	49	148	73	77	53	108	52	133	83	37	85	37	40	53	148	84	51
s2f_0000076017	1	3	0	4	2	1	3	3	2	0	7	4	1	1	2	1	2	0	4	0	2	2	2	1	1	2	2	4	1	0	3	1	3	4	1	5	4	2	2	1	4	0	1	0	1	0	2	4	0
s2f_0000076018	3	5	0	4	8	2	4	12	20	0	19	11	2	2	10	5	2	2	9	7	11	2	4	2	4	8	3	5	6	4	3	11	10	3	6	4	3	2	2	4	2	3	2	5	3	1	4	1	7
s2f_0000076019	0	0	0	0	0	1	0	0	0	0	0	0	0	0	0	0	0	0	0	0	0	0	0	0	0	0	0	0	0	0	0	0	0	0	1	0	0	0	0	0	0	0	0	0	0	0	0	0	0
s2f_0000076002	566	600	257	962	2184	2614	684	1197	804	0	1441	1035	610	358	882	674	617	761	608	863	658	712	630	935	291	532	571	569	582	751	723	977	445	983	776	603	733	876	510	937	670	496	619	338	418	703	888	627	566
s2f_0000076021	19	28	7	41	15	14	47	125	124	0	136	86	20	8	24	42	28	31	46	27	24	37	49	36	13	35	19	26	101	82	34	24	27	73	29	105	24	11	16	42	30	18	42	29	28	18	73	25	28
s2f_0000076022	72	129	39	112	294	496	125	198	194	0	327	252	83	83	69	85	104	124	79	182	169	151	124	79	61	100	54	109	106	137	85	139	67	192	88	154	54	120	91	151	95	70	131	62	51	78	209	106	94
s2f_0000076025	14	3	4	17	66	92	4	23	8	0	21	17	18	7	8	15	6	8	13	5	16	9	6	18	5	13	6	18	15	6	7	13	12	15	22	11	9	9	16	9	14	11	9	2	10	14	10	1	10
s2f_0000076027	342	358	123	515	219	287	401	698	409	1	492	605	267	184	303	273	348	229	402	325	312	337	297	370	128	260	283	470	239	278	301	428	410	568	214	533	392	245	190	327	309	266	328	229	167	192	278	204	241
s2f_0000076028	0	0	0	0	0	0	0	0	1	0	0	0	0	0	0	0	0	0	0	0	2	0	0	0	0	0	0	0	2	2	0	0	0	1	0	0	0	0	0	1	0	0	0	0	0	0	0	0	0
s2f_0000076003	16	9	11	20	32	10	29	96	47	0	74	39	29	5	9	48	8	14	16	3	25	21	48	17	7	21	11	23	33	47	11	46	8	52	8	73	21	8	9	5	35	39	42	10	14	16	22	6	32
s2f_0000076031	0	0	0	0	0	0	0	1	0	0	0	0	0	0	0	0	0	0	0	0	0	0	0	0	0	0	0	0	0	0	0	0	0	0	0	0	0	0	0	0	0	0	0	0	0	0	0	0	0
s2f_0000076032	20	81	19	96	43	75	117	169	93	0	46	72	21	153	161	114	52	106	26	78	67	140	62	48	38	44	31	43	94	52	55	118	28	120	55	122	60	99	84	195	36	58	58	101	50	69	103	28	43
s2f_0000076033	1	0	0	0	4	0	0	3	1	0	0	0	2	0	0	0	0	0	0	1	0	0	0	0	1	1	0	0	0	3	1	1	1	0	0	0	0	0	2	0	1	0	0	0	0	1	0	0	0
s2f_0000076035	9	14	1	4	60	404	5	42	24	0	118	90	9	9	9	4	7	4	5	24	47	3	10	13	6	11	10	20	11	77	9	59	6	68	9	30	4	18	5	2	16	3	8	15	2	12	9	11	10
s2f_0000076039	53	86	29	91	415	500	122	191	129	0	429	273	55	10	60	67	60	64	71	155	81	121	115	105	20	78	45	49	97	194	97	130	33	193	36	83	38	72	55	160	85	33	57	68	29	49	138	88	41
s2f_0000076004	1	5	2	5	1	0	0	6	3	0	4	14	3	0	1	4	1	0	5	5	2	3	0	3	0	1	1	2	2	2	3	6	3	8	4	1	3	2	0	2	3	2	0	1	3	1	2	1	0
s2f_0000076040	0	0	0	0	0	0	0	0	0	0	0	0	0	0	0	0	0	0	0	0	0	0	0	0	0	0	0	0	0	0	0	0	0	0	0	0	0	0	0	0	0	0	0	0	0	0	0	0	0
s2f_0000076041	0	0	0	1	0	0	3	0	0	0	0	0	0	0	0	0	0	0	0	0	0	0	0	1	2	0	0	0	0	0	0	0	1	0	0	0	0	0	0	4	0	0	0	1	0	0	0	0	1
s2f_0000076042	0	0	0	0	0	0	0	0	0	0	0	1	0	0	0	0	0	0	0	0	0	0	0	0	0	0	0	0	0	0	0	0	0	0	0	0	0	0	0	0	0	0	0	0	0	0	0	0	0
s2f_0000076005	1	2	0	0	0	0	0	0	3	0	1	2	0	0	0	0	0	0	0	0	0	2	1	0	0	0	0	0	0	0	0	2	0	0	0	0	0	0	0	0	1	0	1	1	0	0	0	2	0
s2f_0000077011	0	0	0	0	0	0	0	0	0	0	0	0	0	0	0	0	0	0	0	0	0	0	0	0	0	0	0	0	0	0	0	0	0	0	0	0	0	0	0	0	0	0	0	0	0	0	0	0	0
s2f_0000077013	0	0	0	0	0	0	0	0	0	0	0	0	0	0	0	0	0	0	0	0	0	0	0	0	0	0	0	0	0	0	0	0	0	0	0	0	0	0	0	0	0	0	0	0	0	0	0	0	0
s2f_0000077017	0	0	0	0	1	0	0	6	5	0	3	4	4	1	1	0	2	0	1	2	1	0	0	0	0	0	0	0	1	2	0	0	0	2	0	3	2	0	0	1	0	0	1	10	1	0	0	0	3
s2f_0000077025	259	400	164	401	1147	1423	439	821	611	0	867	900	288	189	252	374	405	382	301	630	372	416	433	393	193	334	267	342	386	483	311	593	244	571	254	491	295	410	232	480	426	233	383	292	169	270	463	318	272
s2f_0000077002	0	0	0	0	0	0	0	0	0	0	0	0	0	0	0	0	0	0	0	0	0	0	0	0	0	0	0	0	0	0	0	0	0	0	0	0	0	0	0	0	0	0	0	0	0	0	0	0	0
s2f_0000078001	209	90	62	124	55	44	119	382	229	0	90	143	147	123	207	173	119	116	189	106	182	103	103	121	113	123	143	165	140	127	102	126	125	120	159	163	179	170	123	163	182	188	189	129	146	115	95	111	189
s2f_0000078010	1	3	1	1	3	2	1	1	0	0	3	4	0	2	1	4	0	2	1	4	2	6	3	0	0	2	2	4	3	0	2	2	0	1	2	4	0	9	2	0	2	0	0	3	0	0	4	1	0
s2f_0000078011	267	153	60	210	694	766	239	398	122	1	226	135	107	181	234	182	169	266	212	155	167	194	195	243	72	113	197	158	123	183	149	217	166	290	265	154	99	151	179	318	112	119	117	153	129	125	126	141	141
s2f_0000078014	70	63	33	96	128	121	72	164	137	0	199	170	70	30	56	78	54	84	66	114	82	107	88	74	32	83	74	82	132	79	76	103	71	149	59	112	65	75	68	128	120	75	107	69	38	66	125	96	66
s2f_0000078018	17	27	11	42	64	22	40	44	32	0	73	74	28	13	15	26	39	32	27	20	48	15	32	33	27	54	19	33	55	38	24	23	18	42	27	32	62	23	21	33	28	31	13	25	24	27	40	8	35
s2f_0000078002	725	427	222	509	1117	1247	573	1337	680	0	491	713	543	386	926	490	488	593	730	455	652	488	524	524	268	600	697	576	527	497	459	590	564	575	633	772	559	614	424	809	711	518	620	528	380	566	530	381	604
s2f_0000078021	418	186	120	343	457	456	249	808	382	0	320	404	264	229	346	294	232	266	416	231	361	301	243	261	164	282	318	321	295	309	232	304	253	298	410	345	350	249	261	338	351	339	308	303	253	294	247	186	347
s2f_0000078023	42	33	7	30	16	21	56	61	56	0	73	66	35	38	33	31	27	40	51	23	52	27	49	30	23	31	27	44	32	26	41	27	34	36	42	41	41	29	29	26	46	19	45	22	25	36	44	33	40
s2f_0000078024	612	387	209	565	674	712	399	1144	539	3	407	578	490	346	700	445	472	482	628	378	621	371	339	488	265	411	536	437	496	437	387	468	403	478	582	577	475	508	403	598	516	467	514	404	337	468	412	361	494
s2f_0000078025	341	141	113	175	680	816	158	582	277	0	163	316	241	170	362	254	116	120	341	178	305	123	165	202	185	260	298	258	292	129	168	207	226	182	299	258	302	215	223	182	271	245	302	211	242	200	130	179	307
s2f_0000078027	26	17	12	18	56	50	26	81	45	0	64	71	16	12	25	26	12	16	25	24	15	21	24	32	11	34	30	22	35	18	18	35	18	46	23	35	19	25	11	29	20	31	33	15	7	11	32	16	12
s2f_0000078026	0	0	0	0	0	0	0	0	0	0	0	0	0	0	0	0	0	0	0	0	0	0	0	0	0	0	0	0	0	0	0	0	0	0	0	0	0	0	0	0	0	0	0	0	0	0	0	0	0
s2f_0000078028	412	265	119	303	183	231	289	587	401	1	201	323	283	291	291	377	268	340	342	196	295	363	252	336	215	232	314	264	286	218	246	339	263	301	300	300	295	246	234	435	285	427	428	301	255	265	185	197	353
s2f_0000078003	0	0	0	0	0	0	0	0	0	0	0	0	0	0	0	0	0	0	0	0	0	0	0	0	0	0	0	0	0	0	0	0	0	0	0	0	0	0	0	0	0	0	0	0	0	0	0	0	0
s2f_0000078030	198	210	75	226	289	386	259	464	231	0	364	326	179	144	232	211	190	253	200	234	197	225	236	264	113	179	171	178	187	207	174	246	144	277	193	248	192	278	131	329	178	153	190	178	145	154	200	172	152
s2f_0000078031	157	108	70	198	883	1030	189	345	137	2	145	159	156	100	150	122	146	134	175	116	109	147	114	186	67	145	166	133	177	152	109	198	113	215	131	146	117	183	119	196	120	106	155	110	66	130	182	115	121
s2f_0000078004	5	13	6	21	37	56	10	24	13	0	26	18	7	7	4	13	13	14	8	13	7	9	16	6	5	4	2	8	8	15	7	15	5	19	5	21	6	7	7	11	9	6	4	1	7	2	13	13	6
s2f_0000078007	859	566	304	776	1036	1266	740	2067	842	0	470	902	725	558	1010	840	661	708	1060	519	791	555	542	890	405	792	940	751	850	638	587	759	678	726	945	904	781	602	578	911	828	849	806	705	470	678	535	544	779
s2f_0000078008	909	394	287	573	1606	1713	664	1587	602	1	324	527	535	421	770	674	594	543	933	371	621	456	511	706	302	609	813	584	532	516	511	685	560	602	658	665	636	529	503	959	679	675	727	654	457	571	429	494	629
s2f_0000079001	2088	1620	426	1783	2130	2053	2139	2970	1663	4	1018	1275	1304	1011	1314	1231	1963	1598	1670	1204	1290	1116	1135	1761	769	1239	1848	1394	885	1686	1500	1646	1272	1684	2094	1320	915	1386	1002	2578	1363	1444	1093	1479	1141	1391	1690	1377	939
s2f_0000079015	57	58	7	78	70	106	69	103	72	0	76	55	41	44	50	52	50	70	51	60	57	69	57	73	26	49	39	59	55	59	53	83	41	55	58	53	37	51	46	71	54	47	55	26	19	27	56	45	35
s2f_0000079016	31	39	7	48	46	89	36	72	69	0	102	89	23	17	24	40	35	38	21	43	29	32	29	29	23	27	17	28	30	57	34	43	19	62	35	49	25	44	33	44	23	29	33	23	22	27	47	30	18
s2f_0000079019	16	19	11	51	105	114	26	42	13	0	28	30	11	28	18	26	32	27	16	28	27	26	27	35	11	9	22	25	8	22	29	25	14	34	31	14	15	30	19	38	13	20	11	10	17	25	29	17	11
s2f_0000079018	0	0	0	0	0	0	0	0	0	0	0	0	0	0	0	0	0	0	0	0	0	0	0	0	0	0	0	1	0	0	0	0	0	0	0	0	0	0	0	0	0	0	0	0	0	0	0	0	0
s2f_0000079002	27	42	5	40	30	41	32	84	96	0	151	165	37	9	18	19	27	42	20	77	24	33	30	49	17	32	19	34	32	39	37	28	19	55	24	39	19	40	15	39	31	34	23	14	18	27	41	25	20
s2f_0000079021	147	202	89	282	478	277	178	360	256	0	296	245	156	157	210	188	196	240	165	201	207	227	191	236	229	141	137	126	194	176	190	195	103	222	138	139	147	216	180	193	143	218	251	154	135	187	204	212	137
s2f_0000079022	125	106	43	105	406	458	153	399	306	0	255	355	94	60	128	139	69	80	147	119	126	73	78	96	71	105	106	118	116	78	100	224	61	139	104	139	85	109	85	106	125	80	135	175	124	83	123	94	100
s2f_0000079023	330	220	86	329	390	459	223	542	208	0	269	182	169	247	349	345	277	290	340	216	251	280	282	282	105	176	181	187	236	179	239	315	128	316	226	254	214	235	231	260	192	234	352	166	140	244	254	166	189
s2f_0000079005	116	91	39	120	304	334	103	271	121	0	113	163	117	54	161	100	84	101	140	101	138	78	97	125	62	90	122	102	91	101	74	113	75	127	114	112	99	91	71	143	116	81	93	89	72	98	92	88	95
s2f_0000079006	15	23	2	13	68	66	16	45	33	0	57	77	18	10	9	13	7	12	11	27	10	27	16	14	4	12	10	21	16	22	10	15	9	24	13	27	12	21	10	20	14	11	17	18	11	12	30	25	12
s2f_0000079008	144	93	58	160	96	194	148	255	124	0	140	187	146	110	113	134	126	202	95	106	164	216	86	163	73	93	80	174	119	113	162	97	132	154	121	162	214	104	88	130	131	204	111	82	111	74	191	81	170
s2f_0000079009	254	173	75	164	100	91	161	489	280	0	185	361	200	118	191	187	126	173	309	153	200	153	152	206	71	208	182	176	201	145	143	188	187	210	215	235	210	146	160	230	242	190	199	146	124	159	159	163	229
s2f_0000080001	80	40	27	45	49	96	58	207	120	0	142	187	59	28	124	82	37	46	90	80	95	49	55	55	25	46	71	65	64	60	47	56	73	78	54	141	64	86	53	57	85	77	88	65	43	54	85	47	62
s2f_0000080016	37	31	12	53	103	166	35	78	37	0	61	73	36	36	27	35	32	33	38	38	43	23	41	48	18	31	34	29	33	49	25	46	34	45	34	44	39	27	31	35	28	20	24	25	9	36	46	47	24
s2f_0000080017	320	307	68	407	1106	1304	306	704	323	0	511	355	275	247	521	289	349	397	347	457	312	289	328	323	107	256	326	316	203	346	248	399	228	397	337	324	205	447	208	584	265	237	196	218	129	276	364	334	230
s2f_0000080018	0	0	0	0	0	0	0	0	0	0	0	0	0	0	0	0	0	0	0	0	0	0	0	0	0	0	0	0	0	0	0	0	0	0	0	0	0	0	0	0	0	0	0	0	0	0	0	0	0
s2f_0000080002	1	0	0	0	0	0	0	1	0	0	1	0	0	0	0	0	0	1	0	0	0	0	1	1	0	0	0	0	2	0	0	0	0	3	0	0	0	0	0	1	0	3	0	0	0	1	1	0	0
s2f_0000080003	0	0	0	0	0	0	0	0	0	0	1	0	0	0	0	0	0	0	1	0	0	0	0	0	0	0	0	0	0	0	0	0	1	0	0	1	0	0	0	0	0	0	1	0	0	0	0	0	0
s2f_0000080005	251	241	101	265	390	483	324	679	372	0	350	386	223	189	352	319	313	321	269	216	307	234	239	285	143	284	253	242	234	318	183	276	198	276	317	343	233	360	250	370	266	181	246	252	154	287	291	236	246
s2f_0000080006	367	345	141	382	493	566	318	817	544	0	627	724	311	224	335	338	334	321	377	376	430	343	391	373	169	342	352	333	341	346	431	385	251	474	474	498	381	325	287	399	390	346	332	356	257	322	383	235	370
s2f_0000080007	122	99	43	114	293	314	79	308	138	0	139	174	88	54	85	103	106	124	125	107	116	77	116	122	41	93	121	102	84	120	88	127	78	159	116	136	87	86	104	187	112	95	110	79	54	93	108	83	90
s2f_0000080008	25	32	16	40	74	47	36	63	47	0	75	88	35	9	23	24	27	32	37	48	22	33	39	43	14	29	20	27	24	38	26	40	15	62	38	42	29	29	29	43	26	27	34	32	20	32	33	24	21
s2f_0000080009	96	51	26	98	142	155	80	249	135	0	214	244	89	54	43	64	95	121	63	102	91	88	98	90	41	71	72	83	80	100	49	119	69	167	82	109	57	51	74	140	101	59	63	60	47	61	104	47	62
s2f_0000081001	143	93	41	108	259	192	193	298	148	0	191	196	86	31	118	102	76	67	149	96	102	87	110	134	27	87	103	105	123	110	81	114	82	203	98	143	95	65	75	157	100	68	132	107	53	62	115	92	93
s2f_0000081010	468	1409	374	1174	2316	1395	1199	2610	1474	1	3477	2401	702	52	412	1037	830	475	634	578	477	1124	1715	1885	326	974	658	690	1714	2430	1077	1374	469	2594	450	1858	793	393	391	1181	1302	347	652	1156	536	487	1616	391	597
s2f_0000081012	0	0	0	0	0	0	0	0	0	0	0	0	0	0	0	0	0	0	1	0	0	0	0	0	0	0	0	0	0	0	0	0	0	0	0	0	0	0	0	0	0	0	0	0	0	0	0	0	0
s2f_0000081017	0	1	0	0	0	0	0	0	0	0	0	0	0	0	1	0	0	0	0	0	0	0	0	0	0	0	1	0	0	0	0	0	1	0	1	0	0	1	0	0	0	0	0	0	0	0	1	0	0
s2f_0000081019	17104	7171	5266	4556	18800	25790	11537	36000	8507	3	1821	3939	13139	14590	14756	10728	14753	14479	13259	7560	18059	12025	6150	9000	10271	14530	19771	9624	11340	9822	8013	8715	13716	8721	24777	9514	11743	12035	13817	13232	18487	20611	13744	9246	15604	16545	6388	7914	17160
s2f_0000081002	1596	1178	386	967	2662	2732	1564	3050	1566	1	1746	2449	1187	509	1448	1420	997	1668	1635	789	1614	751	1276	1502	500	1051	1135	1071	962	1231	819	1359	957	1433	1354	1417	1037	2897	849	1901	1681	737	1209	1450	812	1075	1309	1603	1488
s2f_0000081024	0	0	0	1	0	1	0	2	2	0	3	2	0	0	0	0	1	0	1	2	1	1	0	0	0	1	0	0	0	0	0	2	0	1	1	1	0	1	1	1	0	1	3	2	2	0	2	0	0
s2f_0000081025	209	202	81	165	37	35	357	543	315	0	243	367	174	143	303	242	169	361	254	137	228	227	195	253	136	202	229	295	196	250	194	347	206	311	224	291	187	341	153	233	367	239	283	283	239	234	211	275	200
s2f_0000081004	0	0	0	0	0	0	0	0	0	0	0	0	0	0	0	0	1	0	0	0	0	0	0	0	0	0	0	0	0	0	0	0	0	0	0	0	0	0	0	0	0	0	0	0	0	1	1	1	0
s2f_0000081007	188	89	54	109	194	326	135	324	206	0	137	301	131	79	118	134	94	119	190	136	131	136	83	131	61	142	113	161	137	84	68	134	113	132	164	183	178	106	87	143	145	141	149	132	118	116	113	93	143
s2f_0000081009	4	0	0	4	14	7	1	4	5	0	13	5	3	1	3	5	3	0	5	6	4	2	1	5	2	2	1	4	1	1	3	2	2	4	1	5	0	3	0	1	3	1	1	1	0	0	1	2	3
s2f_0000081008	0	1	0	0	1	2	0	1	0	0	0	0	0	0	0	0	0	0	0	0	0	0	0	0	0	0	0	0	0	0	0	0	0	0	0	0	0	0	1	1	0	0	0	0	0	0	0	0	0
s2f_0000084012	2	6	0	5	19	18	10	20	10	0	23	27	3	4	1	2	3	2	4	3	8	6	9	5	0	12	0	3	7	9	4	6	4	14	8	6	3	7	0	4	3	3	5	4	8	2	8	1	1
s2f_0000084013	23	23	5	17	31	26	14	38	29	0	33	31	14	10	14	20	14	19	21	10	20	12	18	18	7	20	11	13	18	10	12	19	5	26	17	15	10	21	13	17	27	13	22	12	7	8	23	12	17
s2f_0000084015	12	12	2	16	36	50	8	30	20	0	25	22	4	6	7	11	3	9	10	12	13	6	7	5	3	2	5	4	11	8	4	14	6	13	6	16	10	7	7	9	17	9	9	6	5	7	13	7	5
s2f_0000084019	0	0	0	0	0	0	0	0	0	0	0	0	0	0	0	0	0	0	0	0	0	0	0	0	0	0	0	0	0	0	0	0	0	0	0	0	0	0	0	0	0	0	0	0	0	0	0	0	0
s2f_0000084020	12	4	6	5	110	34	5	16	5	0	7	1	4	9	7	4	9	9	15	1	9	7	10	4	3	13	7	8	2	4	11	14	5	12	3	7	4	5	4	9	6	5	3	3	3	6	8	2	4
s2f_0000084022	0	0	0	0	1	0	0	0	2	0	1	0	0	0	0	1	0	0	0	0	0	0	0	1	0	0	0	0	0	0	0	0	0	1	1	0	0	0	0	0	0	0	0	0	0	1	1	0	0
s2f_0000084023	1	1	0	0	1	0	0	0	1	0	0	2	1	0	0	1	0	0	0	1	0	0	0	2	0	0	0	0	0	0	0	0	0	0	0	0	2	1	0	0	0	0	0	0	0	0	0	0	0
s2f_0000084024	1	0	0	0	1	0	1	6	1	0	5	1	1	0	0	1	0	2	0	0	0	0	0	0	0	0	0	0	2	0	2	0	0	1	0	0	1	0	0	1	1	0	0	1	0	1	0	0	1
s2f_0000084025	0	0	0	0	0	0	0	0	0	0	0	0	0	0	0	0	0	0	0	0	0	0	0	0	0	0	0	0	0	0	0	0	0	0	0	0	0	0	0	0	0	0	0	0	0	0	0	0	0
s2f_0000084027	0	3	1	2	0	0	0	2	2	0	2	2	0	1	0	0	0	2	1	0	0	0	1	0	0	0	0	0	4	2	0	1	2	1	0	1	0	0	0	0	0	0	0	0	0	0	0	2	0
s2f_0000084003	0	0	0	0	0	0	0	0	0	0	0	0	0	0	0	0	0	0	0	0	0	0	0	0	0	0	0	0	1	0	0	0	0	0	0	0	0	0	0	0	0	0	0	0	0	0	0	0	0
s2f_0000084030	0	0	0	0	0	0	0	1	0	0	0	1	0	0	1	0	0	1	1	2	0	1	0	0	0	0	0	0	0	0	0	0	0	0	0	0	0	0	0	0	1	0	0	0	0	1	0	0	0
s2f_0000084034	750	378	272	715	1197	1006	539	993	397	2	182	257	445	413	979	533	542	665	654	420	358	591	316	608	250	427	692	462	362	409	604	670	446	557	512	491	363	502	398	574	642	467	501	356	287	362	348	401	406
s2f_0000084036	0	0	0	0	0	0	0	0	0	0	0	0	0	0	0	0	0	0	0	0	0	0	0	0	0	1	0	0	0	0	0	0	0	0	0	0	0	0	0	0	0	0	0	0	0	0	0	0	0
s2f_0000084039	0	0	0	0	0	0	0	0	0	0	0	0	0	0	0	0	0	0	0	0	0	0	0	0	0	0	0	0	0	0	0	1	0	0	1	1	0	0	0	0	1	0	0	0	0	0	0	0	0
s2f_0000084004	0	0	0	0	1	1	1	4	0	0	0	0	0	1	0	0	0	0	0	0	1	0	0	0	0	1	1	0	2	0	0	1	3	0	0	1	0	0	0	0	0	0	0	0	1	0	0	0	1
s2f_0000084042	12	6	6	12	25	23	11	25	12	0	30	18	7	5	10	13	12	10	16	13	8	14	7	6	7	8	4	10	13	10	17	14	5	26	10	10	9	6	14	7	13	6	17	2	4	2	19	10	8
s2f_0000084043	0	0	0	1	0	1	0	0	0	0	0	0	0	0	0	0	0	0	0	0	0	0	0	0	0	0	0	0	0	0	0	0	0	1	1	0	0	0	0	0	0	0	0	1	0	0	0	0	0
s2f_0000084044	26	34	17	38	148	107	26	68	41	0	70	49	22	10	32	34	27	41	36	43	31	37	30	25	19	37	29	34	21	25	36	39	11	44	38	20	26	61	26	34	27	25	29	29	13	15	39	29	26
s2f_0000084005	7	9	0	8	17	38	10	30	26	0	59	25	5	1	8	7	8	9	8	16	18	5	4	4	3	10	3	9	9	12	5	8	0	17	8	15	6	8	6	5	8	3	9	6	8	6	12	5	1
s2f_0000084006	1	0	0	0	0	0	0	0	0	0	1	0	0	0	0	0	0	0	0	0	0	0	0	0	0	0	0	0	0	0	0	0	0	0	0	0	1	0	0	0	0	0	0	0	0	0	0	0	0
s2f_0000084007	0	2	1	6	1	4	0	3	1	0	3	4	0	1	0	3	2	2	2	0	1	0	0	2	0	2	0	1	2	3	1	1	1	1	1	1	1	3	1	1	0	2	1	1	0	3	1	1	0
s2f_0000084008	3	2	3	3	2	0	2	9	3	0	2	2	0	0	3	4	1	4	1	1	1	1	1	2	0	1	3	1	2	3	3	4	0	1	1	0	2	2	3	3	2	1	2	2	1	1	2	2	0
s2f_0000085013	5	1	2	9	14	14	3	4	0	1	8	1	1	0	2	1	4	8	5	2	2	4	3	2	4	4	3	6	2	3	0	4	2	7	5	3	1	3	0	4	0	4	5	2	1	6	6	2	0
s2f_0000085014	3	7	0	4	21	30	2	12	21	0	13	8	1	1	7	1	3	5	2	8	4	6	8	5	0	3	2	5	1	9	6	20	2	15	4	9	2	2	3	4	5	3	2	8	2	2	3	3	1
s2f_0000085016	458	463	237	500	1031	926	871	1017	520	1	420	464	310	272	404	566	353	561	490	367	221	543	428	431	167	434	413	411	314	631	455	500	376	719	455	586	275	469	307	678	373	352	255	325	177	350	605	258	419
s2f_0000085002	1	1	0	0	0	1	0	1	2	0	1	1	0	0	0	0	2	0	1	1	0	2	0	0	0	0	0	2	0	1	0	0	0	1	0	2	0	0	0	0	1	0	1	0	0	0	0	0	0
s2f_0000085018	0	0	0	0	0	0	0	0	0	0	0	0	0	0	0	0	0	0	0	0	0	0	0	0	0	0	0	0	0	0	0	0	0	0	0	0	0	0	0	0	0	0	0	0	0	0	0	0	0
s2f_0000085020	0	0	0	0	0	0	0	3	0	0	5	3	0	0	0	0	0	2	0	0	0	0	0	0	0	0	0	1	1	0	0	1	0	0	0	0	0	0	0	1	1	1	0	0	0	0	0	0	1
s2f_0000085024	0	0	0	0	0	0	0	0	0	0	0	0	0	0	0	0	0	0	0	0	0	0	0	0	0	0	0	0	0	0	0	0	0	0	0	0	0	0	0	0	0	0	0	0	0	0	0	0	0
s2f_0000085023	0	0	0	0	0	0	0	0	0	0	0	0	0	0	0	0	0	0	0	0	0	0	0	0	0	0	0	0	0	0	0	0	0	0	0	0	0	0	0	0	0	0	0	0	0	0	0	0	0
s2f_0000085003	0	0	0	0	0	0	0	0	0	0	0	0	0	0	0	0	0	0	0	0	0	0	0	0	0	0	0	0	0	0	0	0	0	0	0	0	0	0	0	0	0	0	0	0	0	0	0	0	0
s2f_0000085025	0	0	0	0	0	0	0	0	0	0	0	0	0	0	0	0	0	0	0	0	0	0	0	0	0	0	0	0	0	0	0	0	0	0	0	0	0	0	0	0	0	0	0	0	0	0	0	0	0
s2f_0000086010	347	160	96	216	681	853	272	697	332	0	203	314	259	151	275	288	168	165	341	159	306	178	229	246	127	269	300	304	275	191	186	247	218	254	323	336	298	232	203	363	309	278	308	275	208	256	188	188	291
s2f_0000086013	1	1	1	2	1	0	1	0	2	0	1	1	0	1	0	2	0	0	0	0	0	0	2	0	0	0	0	0	0	0	0	2	1	2	0	1	0	0	1	0	2	0	2	0	1	0	0	0	2
s2f_0000086012	6	5	2	8	1	0	2	15	13	0	6	14	2	3	5	5	2	3	6	8	3	4	6	4	0	7	2	7	8	2	4	3	5	3	4	8	7	3	5	3	1	2	5	5	5	5	5	8	6
s2f_0000086015	742	651	238	812	857	1168	852	1906	918	1	981	1127	850	498	883	660	807	715	937	731	782	696	699	760	439	715	620	664	724	601	690	892	460	786	759	863	751	809	665	897	860	831	807	518	389	756	778	580	928
s2f_0000086016	1091	887	367	1246	2682	3485	1159	2515	935	0	830	1012	852	761	916	1111	1321	1232	1262	918	1261	1204	964	1168	533	971	1112	973	955	933	942	1271	668	1373	1268	1177	933	871	732	1552	1235	947	980	779	568	845	913	824	866
s2f_0000086018	0	0	0	0	0	1	0	1	0	0	0	0	0	0	0	1	0	0	0	0	0	0	0	1	0	0	0	0	0	0	1	0	0	1	0	0	0	0	0	0	0	0	0	1	0	0	1	0	0
s2f_0000086002	633	295	186	455	1704	1409	531	859	334	0	243	291	297	167	319	329	445	385	565	315	218	359	381	408	191	354	421	347	296	363	299	585	272	441	225	398	361	403	200	365	359	360	429	323	225	237	363	386	281
s2f_0000086020	0	0	0	0	0	0	0	0	0	0	0	0	1	0	0	0	0	0	0	0	0	0	0	0	0	0	0	0	0	0	0	0	0	0	0	0	0	0	0	0	0	0	0	0	0	0	0	0	0
s2f_0000086022	132	84	19	113	138	194	56	188	84	0	41	81	54	59	125	83	62	79	112	46	100	79	71	84	23	68	79	62	74	72	64	89	53	60	92	74	95	87	60	150	112	103	95	55	50	66	56	57	108
s2f_0000086023	3829	2157	1597	4273	4779	7560	3388	7988	2663	1	1962	3949	2878	2713	4508	3315	3163	3935	4543	2238	3305	3203	2929	3519	1765	2907	4263	3594	3954	2280	2285	3858	3818	3741	3191	3384	3638	3098	2761	2890	3762	3192	4390	2148	1719	2676	2157	2748	2891
s2f_0000086003	631	599	168	819	2231	2683	779	1523	651	0	741	767	535	493	592	612	610	730	722	603	637	734	571	671	314	594	677	547	562	664	567	823	467	897	707	655	516	618	481	984	679	470	606	481	355	491	643	543	516
s2f_0000086004	1096	527	292	835	2386	2081	973	1587	515	1	322	384	527	396	690	759	756	763	967	521	538	740	703	843	329	614	949	630	511	655	537	895	596	744	641	690	692	670	369	1021	733	562	648	619	383	448	528	718	515
s2f_0000086009	306	152	132	167	320	411	268	611	296	0	196	275	204	101	194	257	145	161	390	180	161	163	217	238	82	278	243	222	254	153	189	220	169	223	207	265	247	166	150	333	250	206	237	189	159	213	188	211	210
s2f_0000088010	344	223	166	413	264	160	353	738	350	1	482	433	326	271	388	310	321	381	344	287	324	359	250	327	248	307	351	284	362	284	274	370	247	463	302	361	313	314	246	358	353	319	347	244	240	282	371	292	287
s2f_0000088011	0	0	0	0	0	0	0	0	0	0	0	0	0	0	0	0	0	0	0	0	0	0	0	0	0	0	0	0	0	0	0	0	0	0	0	0	0	0	0	0	0	0	0	0	0	0	0	0	0
s2f_0000088012	207	162	58	196	37	36	155	482	368	0	222	475	198	107	182	195	151	152	241	202	205	172	127	178	102	182	140	214	199	161	170	139	157	281	222	254	186	137	160	171	242	220	201	160	112	167	156	106	232
s2f_0000088013	0	0	0	0	0	0	0	0	0	0	2	2	0	2	0	0	0	1	1	1	0	0	0	1	0	0	0	0	0	0	0	0	0	1	0	1	1	0	1	0	0	0	0	1	1	1	0	0	1
s2f_0000088014	79	47	21	83	79	58	52	138	60	0	122	88	43	38	84	56	53	70	77	65	68	53	58	56	45	40	60	43	69	62	45	65	47	106	50	60	39	56	44	42	67	47	71	33	31	41	53	47	40
s2f_0000088016	1	0	2	1	7	6	1	0	0	0	0	0	1	1	2	2	2	1	2	1	0	0	0	2	1	1	1	0	1	1	0	1	0	0	0	1	0	0	1	0	2	2	1	0	0	2	2	1	2
s2f_0000088017	8	6	2	7	28	28	11	10	6	0	7	2	3	3	27	11	9	8	10	2	3	4	10	7	0	6	3	2	3	7	6	6	5	5	2	1	2	18	6	23	5	3	1	0	4	2	5	16	3
s2f_0000088020	448	459	144	662	702	708	586	611	268	0	237	147	307	425	344	379	483	711	369	313	359	548	442	498	248	244	367	397	298	395	418	453	334	558	349	428	329	330	293	528	397	371	381	221	169	314	477	321	297
s2f_0000088021	55	77	21	90	21	16	79	159	110	0	226	265	48	40	48	63	76	99	55	125	57	73	66	83	39	61	42	81	96	86	65	87	54	134	45	94	69	75	43	70	63	57	75	52	45	45	101	75	58
s2f_0000088022	2	8	5	7	3	2	3	18	13	0	39	22	4	4	3	9	5	6	10	7	9	8	2	5	5	5	7	5	7	3	8	13	3	10	2	14	7	4	1	14	7	5	10	9	5	3	9	3	1
s2f_0000088023	2	0	0	0	4	0	0	2	3	0	3	1	0	2	0	1	2	1	3	2	3	2	0	0	0	0	1	1	0	1	0	1	0	1	3	3	2	0	1	1	2	2	1	1	1	1	1	1	2
s2f_0000088027	54	109	38	147	183	124	118	192	199	0	281	217	106	49	95	98	112	164	67	138	89	96	101	141	173	90	108	118	69	80	132	181	89	148	105	86	95	219	71	101	108	97	159	83	90	72	163	140	67
s2f_0000088028	947	863	265	950	429	437	847	2065	1397	1	1352	1596	878	509	926	857	888	872	1080	999	1036	864	779	880	446	808	705	818	911	811	821	945	507	1168	940	1118	762	912	674	902	932	782	854	541	473	858	971	767	981
s2f_0000088029	6	12	4	15	79	88	22	17	8	0	25	9	6	13	23	9	19	24	11	5	10	10	17	20	3	7	8	7	11	14	11	7	5	18	11	11	7	15	4	17	4	7	13	10	3	10	11	4	15
s2f_0000088003	104	156	80	183	229	191	121	260	182	0	294	207	146	92	148	130	161	197	118	154	153	105	122	136	91	118	131	133	137	123	159	192	77	177	90	114	113	265	93	137	128	109	131	83	79	119	162	184	105
s2f_0000088004	0	0	0	0	0	1	0	3	2	0	6	3	0	0	0	0	0	0	0	0	1	0	0	0	0	0	0	0	0	0	0	0	0	0	1	0	0	1	0	1	0	0	0	0	0	0	0	0	0
s2f_0000088005	139	209	82	290	565	747	136	624	471	0	1456	948	122	111	189	266	226	250	171	302	213	222	217	192	151	179	139	163	391	211	234	313	101	378	133	242	140	235	195	178	181	186	253	143	135	172	250	118	169
s2f_0000088006	535	469	149	610	364	343	1063	1086	1178	1	1141	1469	549	279	501	664	430	350	495	474	453	383	359	533	323	554	655	537	393	501	469	497	442	694	497	629	384	565	407	570	551	410	658	573	561	366	601	342	426
s2f_0000088007	0	0	0	0	0	0	0	0	0	0	0	0	0	0	0	0	0	0	0	0	0	0	0	0	0	0	0	0	0	0	0	0	0	0	0	0	0	0	0	0	0	0	0	0	0	0	0	0	0
s2f_0000088008	64	51	30	69	505	225	90	195	173	1	283	192	69	27	46	77	56	77	58	67	54	54	90	57	43	64	39	66	70	58	49	83	45	116	49	74	42	98	49	84	67	71	86	45	41	42	100	45	36
s2f_0000088009	2573	1222	655	1635	632	1016	1719	4589	2460	0	1623	2746	1767	1336	2041	1886	1472	1596	2497	1373	2033	1451	1461	1716	877	1818	1667	1883	1886	1390	1387	1558	1563	1735	2306	2319	1880	1278	1584	2034	2253	2094	1891	1507	1233	1660	1384	1093	2094
s2f_0000089001	0	0	0	0	0	0	0	0	0	0	0	0	0	0	0	0	0	0	0	0	0	0	0	0	0	0	0	0	0	0	0	0	0	0	0	0	0	0	0	0	0	0	0	0	0	0	0	0	0
s2f_0000089011	0	1	0	0	0	0	0	2	5	0	1	13	0	0	0	1	0	1	2	2	2	0	1	1	2	1	1	2	3	0	0	0	3	2	1	1	0	0	3	2	1	2	0	4	2	2	2	1	2
s2f_0000089014	0	0	0	0	0	0	0	0	1	0	0	0	0	0	0	0	0	0	0	0	0	0	0	0	0	0	0	0	0	0	0	0	0	0	0	0	0	0	1	0	0	0	0	0	0	1	0	0	0
s2f_0000089015	0	0	0	0	0	0	0	0	2	0	0	0	0	0	0	0	0	0	0	1	0	0	0	0	0	1	0	0	0	0	0	0	0	0	0	0	0	0	0	0	0	0	1	0	0	0	0	0	0
s2f_0000089019	0	0	0	0	0	0	0	0	1	0	0	2	0	0	0	1	0	0	1	0	0	0	0	2	1	0	0	1	0	0	0	0	0	0	0	1	2	0	0	0	0	0	0	0	0	0	0	0	0
s2f_0000089020	0	0	0	0	0	0	0	2	1	0	0	1	0	1	0	0	1	0	0	0	3	0	0	0	0	0	1	1	1	0	0	0	5	0	0	0	0	0	1	0	0	0	0	0	0	0	0	0	0
s2f_0000089022	0	0	0	0	0	0	0	2	0	0	0	0	0	0	0	0	0	0	0	0	0	0	0	0	0	0	0	1	0	0	0	0	0	0	0	1	0	0	1	0	0	0	1	0	0	1	0	0	0
s2f_0000089024	0	1	0	0	0	0	1	0	2	0	0	1	2	0	0	0	0	0	0	0	2	0	0	0	0	0	0	1	0	0	0	1	2	0	0	2	0	0	1	0	0	2	2	3	0	0	1	2	0
s2f_0000089026	0	0	0	0	0	1	0	0	2	0	1	2	1	0	0	0	0	0	0	0	1	1	0	0	0	0	1	1	0	0	0	0	1	0	0	1	0	0	1	0	0	0	1	0	0	0	0	0	1
s2f_0000089028	0	0	0	0	0	0	0	0	0	0	0	0	0	0	0	0	0	0	0	0	0	0	0	0	0	0	0	0	0	0	0	0	0	0	0	0	0	0	0	0	0	0	0	0	0	0	0	0	0
s2f_0000089029	0	1	0	0	0	0	0	0	0	0	3	0	1	0	2	0	0	0	0	3	0	0	0	0	0	0	0	0	0	1	0	0	0	0	1	0	0	0	0	0	0	0	0	0	0	0	0	0	0
s2f_0000089003	0	1	1	1	0	0	0	2	3	0	4	0	3	0	0	0	0	4	1	0	1	0	0	1	0	0	2	0	0	2	3	0	0	2	0	7	4	0	1	2	2	0	0	1	1	3	1	0	1
s2f_0000089031	0	0	0	0	0	0	0	0	0	0	0	0	0	0	0	0	0	0	0	0	0	0	0	0	0	0	0	0	0	0	0	0	0	0	0	0	0	0	0	0	0	0	0	0	0	0	0	0	0
s2f_0000089032	2	4	0	5	0	0	2	12	7	0	18	5	4	0	6	6	5	2	4	7	10	4	2	2	3	1	4	1	5	3	2	5	3	3	1	10	7	2	0	1	7	5	1	0	2	3	4	5	9
s2f_0000089033	1	2	2	1	1	1	2	5	7	0	3	8	1	0	3	1	1	1	1	3	2	0	2	0	0	0	0	0	0	2	1	2	0	3	0	4	1	1	3	3	2	0	3	1	2	3	2	1	0
s2f_0000089036	1	1	1	2	1	4	0	6	4	0	1	3	1	0	2	3	2	0	0	1	5	1	1	6	5	1	1	1	4	1	0	1	2	4	3	5	2	2	0	1	1	2	0	8	1	3	0	0	5
s2f_0000089037	0	0	0	0	0	0	0	0	0	0	0	0	0	0	0	0	0	0	0	0	1	0	0	0	0	0	0	0	0	0	0	1	0	1	0	1	0	1	0	0	0	1	0	0	0	0	0	0	1
s2f_0000089039	0	0	0	0	0	0	0	0	0	0	0	1	3	1	1	2	0	0	2	0	1	0	0	0	0	0	0	0	1	0	0	0	1	0	0	0	0	0	0	0	0	1	0	0	1	0	0	0	0
s2f_0000089004	1	1	0	1	0	0	1	0	0	0	1	2	0	0	1	0	0	0	0	0	1	1	0	0	0	1	0	2	1	0	0	0	1	0	0	1	0	0	0	1	1	2	5	1	0	2	2	1	0
s2f_0000089040	0	0	0	0	0	0	0	2	1	0	0	1	0	0	0	0	0	0	2	0	0	0	0	0	1	0	1	0	0	0	0	0	2	0	1	1	0	0	1	0	0	0	0	1	0	0	0	0	0
s2f_0000089042	0	0	0	0	0	0	0	0	2	0	0	0	0	0	0	0	0	0	0	0	1	0	0	0	0	0	0	1	0	0	0	0	0	0	0	1	0	0	0	0	1	0	0	1	0	1	0	0	0
s2f_0000089043	0	0	0	0	0	0	0	1	1	0	0	0	0	0	0	0	0	0	0	0	0	0	0	0	0	0	1	0	0	0	0	0	0	0	0	1	0	0	0	0	0	0	0	0	0	0	0	0	0
s2f_0000089046	0	0	0	0	0	0	0	0	0	0	0	2	0	0	0	0	0	0	1	0	1	0	0	0	0	0	0	0	1	0	0	0	0	0	0	0	0	0	1	0	0	0	1	0	0	0	0	0	0
s2f_0000089047	1	0	1	1	0	0	0	7	11	0	2	2	0	1	0	2	0	1	1	0	5	0	0	0	2	2	0	2	4	0	0	1	2	0	1	4	4	0	4	0	0	2	3	2	1	1	0	0	0
s2f_0000089049	1	0	0	0	0	0	0	1	0	0	0	0	0	0	0	1	0	0	0	0	0	0	0	0	0	1	1	0	0	0	0	0	1	0	0	1	1	0	0	0	0	1	0	1	0	0	0	0	0
s2f_0000089051	0	0	0	0	0	0	0	0	2	0	0	1	0	0	0	1	0	0	0	0	2	0	0	0	0	0	0	0	1	0	0	0	0	0	0	1	0	0	0	0	0	0	0	1	0	0	0	0	0
s2f_0000089054	0	0	0	0	0	0	0	2	1	0	0	2	0	0	0	1	0	0	0	0	1	0	0	0	0	0	0	1	0	0	0	0	0	0	0	0	0	0	0	0	0	0	0	0	0	0	0	0	0
s2f_0000089057	0	0	0	0	0	0	0	2	0	0	3	2	0	0	0	0	1	0	0	0	2	0	0	0	0	0	1	0	0	0	0	1	0	0	0	0	0	0	0	0	0	0	1	0	0	1	0	0	0
s2f_0000089058	0	0	0	0	0	0	0	1	1	0	0	0	1	0	0	0	0	0	1	0	1	0	0	0	0	1	0	0	0	0	0	0	1	0	1	0	0	0	0	0	0	0	2	0	1	0	0	0	0
s2f_0000089059	0	0	0	1	0	0	0	5	2	0	9	1	1	1	0	0	0	0	3	0	2	0	1	0	0	2	0	0	0	2	2	0	0	3	0	2	2	0	0	0	0	1	0	0	0	0	2	0	1
s2f_0000089006	0	0	0	0	0	0	0	0	0	0	0	0	0	0	0	0	0	0	0	0	0	0	0	0	0	0	0	0	2	0	0	0	0	0	0	1	0	0	0	0	0	0	0	0	0	0	0	0	0
s2f_0000089060	9	10	2	6	2	3	7	25	7	0	6	10	8	4	15	9	4	5	15	14	17	14	13	13	1	12	0	9	13	9	4	3	5	13	13	9	10	5	13	10	7	4	4	8	7	7	12	9	12
s2f_0000089061	0	0	0	0	0	0	0	0	0	0	0	0	0	0	0	0	0	0	0	0	0	0	0	0	0	0	1	0	0	0	0	0	0	0	0	0	0	0	0	0	0	0	0	0	0	0	0	0	0
s2f_0000089064	0	0	0	0	0	0	0	0	0	0	2	0	0	0	0	0	0	0	0	0	0	0	0	0	0	0	0	0	0	0	0	0	0	0	0	0	0	0	0	0	0	0	0	0	0	0	0	0	0
s2f_0000089069	0	0	1	0	0	0	1	1	5	0	1	5	2	1	0	2	1	0	2	1	3	0	0	0	2	2	0	3	0	0	0	0	3	2	2	0	1	1	0	1	1	2	2	0	2	1	0	2	0
s2f_0000089071	0	0	0	1	0	0	0	1	5	0	1	4	0	0	0	0	0	0	0	0	1	0	0	0	0	0	0	1	0	2	0	0	0	0	0	2	1	0	0	0	0	1	0	0	1	0	0	0	0
s2f_0000089072	0	0	0	1	0	0	0	1	0	0	0	2	0	0	0	0	0	0	0	0	0	0	0	0	0	1	0	0	0	0	0	0	0	0	0	0	0	0	0	0	0	0	3	0	0	1	1	0	1
s2f_0000089073	0	0	0	0	0	0	0	0	0	0	0	0	0	0	0	0	0	0	0	0	0	0	0	0	0	0	0	0	0	0	0	0	0	0	0	0	0	0	0	0	0	0	0	0	0	0	0	0	0
s2f_0000089074	1	0	0	0	0	0	0	0	0	0	0	0	1	0	0	0	0	0	0	0	0	0	0	0	0	1	0	0	0	0	0	0	0	0	1	0	0	0	0	0	0	0	0	0	0	0	0	0	0
s2f_0000089075	0	0	1	0	0	0	0	1	1	0	0	1	0	0	0	0	0	0	1	0	1	0	0	0	0	0	1	0	0	0	0	0	1	0	1	2	0	0	0	0	0	0	0	0	0	0	0	0	0
s2f_0000089008	2	0	0	0	0	0	0	1	2	0	0	2	3	0	0	0	0	0	2	0	1	0	0	0	0	0	0	0	1	0	0	0	0	0	0	1	1	0	0	0	1	1	0	0	1	1	0	0	3
s2f_0000090010	287	137	60	157	438	610	202	555	268	0	223	394	177	90	182	162	156	152	257	215	198	111	131	189	84	234	218	263	183	211	161	201	207	204	267	281	181	130	112	241	280	148	192	130	80	158	131	147	225
s2f_0000090011	2700	1222	716	1539	870	977	1728	5184	2885	0	2159	3260	2077	1124	1716	2324	1452	1464	2840	1566	2144	1301	1314	1807	844	2007	2121	2181	1926	1522	1451	1660	1549	1817	2220	2480	2368	1261	1639	2107	2467	1777	2315	1416	1258	1898	1426	1441	2127
s2f_0000090012	35	13	14	15	112	154	10	47	27	0	19	18	31	13	11	23	19	24	17	20	20	11	21	18	6	24	24	10	14	21	10	24	12	26	36	14	10	13	21	29	20	15	17	17	12	35	13	12	17
s2f_0000090014	166	127	60	149	298	342	156	415	182	0	129	201	152	128	181	162	142	145	217	115	158	84	95	150	86	129	131	122	147	143	138	173	129	166	163	169	154	135	117	144	197	162	148	103	109	141	126	106	150
s2f_0000090015	0	0	0	0	0	0	0	0	0	0	0	0	0	0	0	0	0	0	0	0	0	0	0	0	0	0	0	0	0	0	0	0	0	0	0	0	0	0	0	0	0	0	0	0	0	0	0	0	0
s2f_0000090016	2	5	1	5	8	20	3	24	18	0	26	28	13	3	17	12	7	16	9	15	20	11	11	11	5	6	9	8	4	20	6	5	12	7	14	11	9	9	4	6	10	16	14	15	5	15	11	7	11
s2f_0000090019	0	0	0	0	8	18	0	4	0	0	0	0	0	0	1	0	0	0	2	0	0	1	0	0	1	0	0	0	1	3	0	0	3	3	2	1	1	0	0	1	2	1	4	1	0	2	1	1	2
s2f_0000090021	705	397	277	509	867	1316	476	1504	885	0	651	980	666	431	684	656	397	483	812	607	644	460	446	547	437	592	681	715	699	405	486	530	621	552	565	804	943	596	604	603	642	712	663	585	503	642	488	452	804
s2f_0000090022	4976	3700	1541	4030	2264	2524	4145	10647	5752	3	4252	6024	4503	2604	5156	4570	3938	4193	5585	3809	5394	3299	3437	4372	2264	3884	4078	4283	4346	3501	3455	4225	2803	4544	5159	5321	4192	4048	3933	4731	4604	4082	4654	3027	2655	4355	3706	3209	5067
s2f_0000090004	12343	4895	2703	6626	19073	22726	8245	17535	6178	5	2544	4957	5921	5762	8731	7694	5403	6777	9650	4028	8101	5269	6617	7421	3807	8227	9285	6689	6065	6038	5505	6785	7314	6344	8795	7414	7006	6514	4735	11368	9026	7434	8280	7128	5206	6224	4832	4830	7573
s2f_0000090005	2704	1699	740	2375	5562	5536	2316	5255	2150	1	1483	2396	1779	1338	2085	1973	1808	1974	2839	1684	1801	1962	1852	2484	871	1943	2464	1810	1717	1687	1578	2504	1927	2493	2328	2335	2026	2154	1591	3273	2514	1962	1984	1843	1372	1687	1629	1752	1979
s2f_0000090007	52805	36136	10646	40168	412	501	46574	73755	43295	49	40681	50596	30289	19766	30441	39088	38997	32980	52792	31571	30230	44056	33677	38659	17586	31562	46840	18156	28329	34826	34099	37582	33040	46113	44274	35907	22259	32988	26293	49322	44276	25210	37276	25573	22534	26294	34923	27169	38154
s2f_0000090009	12	8	5	10	35	51	2	20	10	0	8	14	11	7	1	5	1	9	8	7	7	4	6	3	0	7	4	6	4	5	4	6	2	3	6	8	7	2	4	4	9	2	4	3	3	7	9	1	10
s2f_0000092016	0	0	0	2	9	16	1	4	2	0	10	8	0	0	1	1	4	2	0	5	2	0	1	0	1	2	2	3	0	1	0	0	0	3	0	0	1	1	0	1	1	3	2	1	3	1	2	1	0
s2f_0000092019	1	1	0	0	1	0	0	0	0	0	1	1	0	0	0	0	0	0	0	1	0	0	0	0	0	0	1	0	0	0	0	0	0	0	1	1	0	0	0	0	0	0	0	1	0	0	0	1	0
s2f_0000092022	43	53	27	32	126	289	66	115	66	0	248	386	51	19	33	45	38	43	32	152	74	50	190	20	16	28	25	31	41	67	47	42	27	136	33	59	31	87	23	39	37	47	48	144	51	25	46	33	24
s2f_0000092023	1681	1632	746	2702	3769	4987	1907	3840	1953	2	1111	1135	2164	1861	2266	2143	2094	2333	2207	1307	1974	2153	1846	1760	1167	1684	1912	1708	2026	1660	1951	2068	2021	1976	2334	1789	1871	2030	2260	2902	2055	1908	1737	1233	1137	1423	1867	1413	1643
s2f_0000092029	112	112	34	103	29	28	120	199	140	0	114	104	107	61	64	76	130	123	114	67	109	94	74	109	36	81	99	131	79	97	81	120	60	124	98	104	107	70	65	78	136	91	141	70	42	93	74	61	88
s2f_0000092003	8	0	4	8	4	2	11	8	15	0	4	9	8	0	10	3	1	3	6	3	2	2	3	6	4	10	2	8	4	2	1	3	8	3	1	7	8	7	4	5	7	5	4	8	6	0	4	2	5
s2f_0000092006	0	0	0	0	0	0	0	0	0	0	0	0	0	0	0	0	0	0	0	0	0	0	0	0	0	0	0	0	0	0	0	0	0	0	0	0	0	0	0	0	0	0	0	0	0	0	0	0	0
s2f_0000092007	5	6	0	13	2	9	3	18	12	0	14	15	11	4	9	8	6	3	15	13	8	8	8	7	3	4	10	4	11	10	9	7	7	7	7	9	19	6	8	9	10	5	6	10	4	9	5	4	8
s2f_0000093001	1	0	2	3	3	4	4	25	11	0	23	103	2	0	0	1	2	5	6	6	5	5	3	3	0	2	0	7	4	6	3	4	3	10	5	15	7	7	4	3	2	1	10	4	5	2	3	4	4
s2f_0000093011	21	10	6	16	8	12	5	31	16	0	17	29	13	8	29	16	14	15	17	11	16	24	21	14	9	13	15	14	21	18	16	10	14	16	13	17	16	16	14	19	15	15	12	6	11	19	14	11	14
s2f_0000093012	76	75	33	93	145	143	68	141	60	1	90	73	52	68	90	84	82	121	64	68	64	72	53	89	23	52	67	50	64	78	43	92	39	94	70	74	55	52	54	107	62	36	63	41	49	72	59	66	50
s2f_0000093014	79	115	34	143	235	382	95	175	82	0	150	108	87	90	28	73	80	134	81	127	101	119	94	100	40	74	67	72	59	112	79	127	76	119	144	88	52	87	81	132	74	55	72	78	89	82	94	85	60
s2f_0000093015	187	106	59	144	75	90	205	452	279	1	193	294	174	124	198	163	114	110	191	110	207	168	133	140	94	159	141	189	207	105	114	144	128	163	193	201	150	112	114	158	177	195	270	162	144	136	129	74	216
s2f_0000093019	23	16	1	36	33	44	19	38	25	0	64	30	12	8	9	19	14	25	17	22	21	25	21	18	5	20	20	14	19	21	19	27	15	34	17	28	9	22	21	34	24	12	10	12	9	13	13	11	11
s2f_0000093020	4	5	1	5	9	17	3	5	12	0	14	19	0	2	3	4	2	2	3	5	2	8	4	4	1	5	0	10	7	3	2	10	3	12	6	14	2	6	4	2	1	3	5	5	0	4	8	3	2
s2f_0000093022	343	250	129	381	576	703	352	702	376	0	271	338	281	224	422	325	262	335	360	248	319	304	296	406	131	274	327	322	241	256	263	378	277	329	330	369	306	362	259	401	361	259	287	230	167	299	252	272	269
s2f_0000093023	32	39	18	49	260	232	50	54	66	0	88	45	29	19	26	29	48	53	37	44	29	42	54	32	29	24	19	32	46	34	55	57	29	62	27	31	18	71	25	48	33	20	31	11	15	13	89	20	21
s2f_0000093025	21	13	4	18	42	84	8	46	30	0	69	51	13	7	12	14	15	40	13	22	24	9	24	9	6	10	11	14	13	20	18	13	4	27	13	22	13	9	13	24	13	10	13	12	9	12	16	16	6
s2f_0000093026	4	6	3	6	3	0	5	9	7	0	8	12	2	4	3	3	1	6	12	5	6	7	6	10	0	5	4	6	7	3	3	8	2	7	6	11	6	6	5	6	11	3	4	2	3	9	3	3	6
s2f_0000093028	25	31	12	46	8	24	31	119	80	0	184	157	24	11	40	40	26	12	31	38	30	28	30	27	10	47	16	33	44	41	22	31	25	80	28	99	32	14	27	50	52	31	37	48	15	24	35	14	32
s2f_0000093030	227	180	78	192	121	229	223	506	482	2	555	626	198	102	169	217	138	172	243	215	268	234	217	240	102	203	176	310	263	162	188	235	162	309	194	362	257	181	144	257	272	251	269	189	131	163	219	123	243
s2f_0000093007	67	48	19	51	34	45	53	163	110	0	154	209	66	30	81	42	45	37	57	48	65	51	57	40	21	53	55	63	66	46	47	66	39	79	49	95	54	44	43	34	54	48	58	37	38	42	53	27	38
s2f_0000094001	4270	4787	2674	6670	5285	4944	7194	9232	5405	4	1958	2681	6260	3417	5907	4903	3174	6751	7507	2897	4349	4740	4885	4936	1989	6020	7513	3799	3944	4334	5470	3281	3407	4554	5070	4352	6773	5155	6358	11254	5524	7845	3307	4469	3674	4938	5884	4001	3805
s2f_0000094010	1642	1280	637	1595	1035	1536	1461	3835	2275	0	1958	2705	1555	1093	1713	1483	1441	1684	1641	1409	1711	1607	1368	1767	879	1553	1486	1617	1641	1343	1399	1552	1269	1856	1664	1943	1647	1471	1356	1724	1695	1513	1627	1279	1126	1590	1416	1296	1617
s2f_0000094011	3566	2683	1172	3382	3667	4648	3128	7867	4852	0	4526	5503	3345	2457	3005	3569	3162	3649	3816	3159	3882	2909	2699	3310	1704	3173	3105	3123	3118	3165	2785	3336	2749	3701	3681	4089	3279	3322	2631	3889	3742	3059	3891	2512	2067	3011	3131	2502	3042
s2f_0000094012	6	3	2	5	2	2	7	20	10	0	15	12	8	1	4	8	1	5	4	7	3	1	4	6	4	0	3	7	4	4	1	4	4	9	3	13	15	3	1	6	4	6	6	7	5	4	11	4	5
s2f_0000094013	2196	1098	534	1416	1072	1449	1514	3602	1888	0	1317	1967	1490	1019	1723	1623	1225	1411	2075	1098	1651	1127	1225	1493	801	1425	1515	1585	1480	1189	1243	1348	1347	1453	1862	1756	1785	1302	1287	1759	1720	1508	1687	1269	1075	1509	1273	1067	1967
s2f_0000094017	911	596	299	719	531	704	760	1945	833	1	751	1321	743	613	1306	769	749	890	858	643	842	751	678	780	440	925	792	782	754	660	666	631	738	920	840	943	843	749	698	863	858	858	787	684	613	726	749	517	790
s2f_0000094018	304	272	172	439	138	119	428	637	490	0	451	554	302	225	367	289	352	347	364	272	395	320	389	411	129	289	362	332	237	263	288	419	276	512	268	420	360	508	211	347	362	275	329	220	168	256	321	285	233
s2f_0000094019	49	51	22	44	33	51	51	186	139	0	171	302	83	26	53	59	42	49	69	90	52	68	58	42	31	81	49	67	89	64	32	51	37	110	59	111	65	39	44	81	122	58	53	60	52	63	74	66	73
s2f_0000094002	0	0	0	0	0	0	0	0	1	0	0	0	0	1	0	0	0	1	0	0	0	0	0	0	0	1	0	0	0	0	0	0	0	0	0	0	0	0	0	0	0	0	0	0	0	0	0	0	0
s2f_0000094021	7	14	11	10	4	7	10	21	19	0	38	20	11	13	18	22	8	28	12	18	10	21	17	19	11	24	24	13	9	16	26	17	2	23	8	11	6	22	11	8	12	12	9	10	7	7	21	17	8
s2f_0000094005	4808	5491	2339	6181	5446	6400	5412	12724	10379	9	11251	11434	5730	2830	5400	5874	6131	7150	5907	7720	7406	5772	5513	6065	3182	5155	4544	5628	5601	6219	5687	6739	3073	7389	6179	7159	4778	8089	4931	6195	5362	3636	5703	3554	3190	5803	7589	6762	5362
s2f_0000094006	988	766	365	883	748	930	819	2234	1324	2	1300	1473	806	608	1072	906	895	937	936	872	1012	950	756	863	514	888	861	883	840	909	765	834	693	1124	916	1066	821	844	746	890	950	934	977	826	676	795	845	644	913
s2f_0000094007	1026	1907	747	1509	1115	1582	963	3311	3301	1	3161	2928	1346	1012	1379	1995	1451	2598	1286	1747	1372	2029	1566	1838	994	1315	1119	1346	1769	1247	2228	1866	885	2392	1064	1501	1444	2124	1213	1319	1286	1726	1852	1051	1108	1350	1846	1187	1360
s2f_0000094008	303	336	142	414	536	612	359	674	496	0	697	630	258	190	283	310	377	423	336	443	384	338	392	408	193	315	271	327	301	369	322	423	194	465	376	379	263	476	268	471	308	244	308	243	176	333	431	409	239
s2f_0000096010	0	0	0	0	0	0	0	0	1	0	0	0	0	0	0	0	0	0	0	0	0	0	0	0	0	0	0	0	0	0	0	0	0	0	0	0	0	0	0	0	1	0	0	0	0	0	0	0	0
s2f_0000096012	72	66	24	73	223	454	80	137	43	0	65	63	61	42	86	58	61	68	71	76	61	54	51	66	48	61	61	48	44	69	60	45	46	55	70	52	61	54	50	89	74	58	73	51	31	51	58	29	64
s2f_0000096013	6	1	3	6	11	6	11	9	4	0	1	1	7	6	1	3	2	1	5	3	3	4	4	8	1	2	5	2	2	5	7	4	3	5	5	8	3	1	8	1	5	6	6	4	4	3	3	4	1
s2f_0000096014	103	63	31	85	202	227	72	194	104	0	73	106	75	56	79	81	81	56	101	76	85	58	50	76	38	88	87	73	57	42	54	71	57	95	92	98	79	54	68	93	119	103	95	71	43	74	53	45	90
s2f_0000096015	1660	1254	425	1551	2178	2644	1822	2974	1216	3	1313	1581	1273	785	1305	1306	1330	1304	1724	1066	1184	1386	1157	1467	635	1269	1327	1154	1224	1226	1166	1778	1081	1590	1512	1132	1174	1127	901	1626	1519	1186	1188	998	796	1171	1307	1022	1500
s2f_0000096018	125	52	36	72	40	24	67	138	53	0	42	66	62	43	47	51	43	50	99	42	46	58	39	56	25	39	73	28	49	39	45	67	39	52	55	25	28	26	31	61	76	73	67	34	49	74	53	63	75
s2f_0000096019	3057	2007	827	2813	5327	6637	2624	5403	2284	3	2033	2763	2087	1401	2536	2488	2232	2146	3064	1791	2361	2129	1816	2183	1188	2307	2495	2059	2100	2041	2039	2906	1865	2770	2488	2514	1971	2005	1806	2465	2779	2330	2338	1888	1461	2031	1834	1712	2422
s2f_0000096020	19	23	3	15	33	88	31	34	16	0	17	30	21	9	20	9	9	13	19	20	15	21	17	15	12	15	16	9	25	17	17	16	12	22	16	27	18	6	21	22	19	14	17	8	15	17	17	10	16
s2f_0000096021	67	67	17	71	47	48	60	115	110	0	113	88	57	50	84	60	60	62	67	71	59	63	76	67	30	84	59	54	55	56	59	80	56	79	62	59	62	69	30	85	70	55	55	16	33	76	62	58	70
s2f_0000096022	0	0	0	0	0	0	0	0	0	0	0	0	0	0	0	0	0	0	0	0	0	0	0	0	0	0	0	0	0	0	0	0	0	0	0	0	0	0	0	0	0	0	0	0	0	0	0	0	0
s2f_0000096003	143	123	58	161	137	156	175	307	138	0	155	148	118	64	101	109	142	161	119	119	129	124	110	130	58	109	145	104	125	114	108	171	97	152	138	97	82	115	72	177	125	102	75	51	86	183	136	99	117
s2f_0000096004	0	2	0	11	10	6	3	5	5	0	24	27	22	1	2	2	1	2	2	7	1	2	3	10	2	1	1	11	22	14	0	10	12	4	0	22	21	1	4	3	20	2	0	1	8	1	2	4	3
s2f_0000096006	127	110	45	144	166	142	187	273	145	1	145	156	115	66	103	139	129	138	149	111	102	177	104	146	71	119	144	86	119	147	113	173	91	170	145	102	96	89	57	148	141	108	108	125	95	100	118	96	102
s2f_0000096007	55	48	20	60	31	33	77	112	47	0	78	80	61	29	41	59	68	54	50	58	45	63	49	50	22	54	30	41	43	50	39	69	66	50	46	45	41	46	29	78	63	49	33	49	20	37	48	34	53
s2f_0000096008	6	12	0	11	1	1	41	20	26	0	30	26	12	3	5	7	16	16	15	15	14	17	18	12	7	12	6	11	13	15	11	30	29	9	12	6	7	9	9	15	20	19	14	7	7	10	20	8	5
s2f_0000097011	44	34	26	36	75	77	88	103	80	0	117	109	44	49	64	34	40	51	36	39	54	78	45	57	34	32	44	46	43	50	46	75	36	71	40	38	46	37	27	52	22	21	44	29	26	36	56	34	29
s2f_0000097013	897	910	319	913	1291	1749	838	2353	1833	1	2330	2318	916	464	926	889	806	1050	1000	1353	1396	911	813	912	490	906	758	981	1129	852	818	1039	640	1358	935	1277	832	1249	828	1241	874	837	1047	667	585	960	1014	926	957
s2f_0000097019	0	1	1	0	5	4	1	1	1	0	6	4	0	0	0	1	1	0	1	5	0	2	0	0	0	0	0	1	1	3	1	0	1	0	0	0	1	0	0	1	1	0	0	0	1	0	3	0	1
s2f_0000097020	67	166	49	127	1237	1363	184	256	385	1	1226	487	141	54	101	146	143	190	115	350	171	153	228	108	74	122	79	152	119	170	154	160	59	360	109	161	76	204	122	149	137	95	160	76	57	88	367	153	64
s2f_0000097021	26	18	7	18	2	1	22	26	20	0	26	24	15	11	10	17	13	16	21	12	15	19	16	28	9	10	20	15	10	24	14	22	2	19	9	16	7	11	12	17	12	18	23	7	10	10	12	17	13
s2f_0000097003	43	78	31	68	270	288	71	139	122	0	250	254	63	27	47	76	50	70	86	99	82	65	63	69	33	56	30	66	76	61	54	80	47	114	44	53	46	82	58	69	54	55	80	57	41	46	96	67	36
[truncated: 24,477 more rows]
[truncated: 105 more columns]
