# Supplementary material for: Integrated Transcriptomic Analysis Identifies Core Hub Genes Regulating Mammary Gland Traits (Milk Quality/Lactation) in Dairy Livestock: Bos taurus and Ovis aries
Source: Genes (Basel). 2025 Dec 10;16(12):1483. doi: 10.3390/genes16121483 (PMC12732383; doi:10.3390/genes16121483)
Supplement: Supplementary file 1 [file genes-16-01483-s001.zip › Table S1.XLSX]

## Sheet: 116
seq2fun ID	Group	Project
SRR13196089	Bos taurus	Project: PRJNA682457（77）
SRR13196093	Bos taurus
SRR13196094	Bos taurus
SRR13196095	Bos taurus
SRR13196100	Bos taurus
SRR13196107	Bos taurus
SRR13196128	Bos taurus
SRR13196129	Bos taurus
SRR13196137	Bos taurus
SRR13196141	Bos taurus
SRR13196146	Bos taurus
SRR13196151	Bos taurus
SRR13196152	Bos taurus
SRR13196156	Bos taurus
SRR13196158	Bos taurus
SRR13196159	Bos taurus
SRR13196161	Bos taurus
SRR13196164	Bos taurus
SRR13196165	Bos taurus
SRR13196166	Bos taurus
SRR13196168	Bos taurus
SRR13196169	Bos taurus
SRR13196172	Bos taurus
SRR13196181	Bos taurus
SRR13196183	Bos taurus
SRR13196186	Bos taurus
SRR13196188	Bos taurus
SRR13196193	Bos taurus
SRR13196199	Bos taurus
SRR13196204	Bos taurus
SRR13196205	Bos taurus
SRR13196208	Bos taurus
SRR13196210	Bos taurus
SRR13196212	Bos taurus
SRR13196216	Bos taurus
SRR13196219	Bos taurus
SRR13196229	Bos taurus
SRR13196234	Bos taurus
SRR13196241	Bos taurus
SRR13196246	Bos taurus
SRR13196250	Bos taurus
SRR13196253	Bos taurus
SRR13196268	Bos taurus
SRR13196270	Bos taurus
SRR13196271	Bos taurus
SRR13196272	Bos taurus
SRR13196280	Bos taurus
SRR13196286	Bos taurus
SRR13196287	Bos taurus
SRR13196298	Bos taurus
SRR13196300	Bos taurus
SRR13196312	Bos taurus
SRR13196314	Bos taurus
SRR13196316	Bos taurus
SRR13196317	Bos taurus
SRR13196347	Bos taurus
SRR13196350	Bos taurus
SRR13196359	Bos taurus
SRR13196362	Bos taurus
SRR13196363	Bos taurus
SRR13196366	Bos taurus
SRR13196367	Bos taurus
SRR13196369	Bos taurus
SRR13196371	Bos taurus
SRR13196375	Bos taurus
SRR13196377	Bos taurus
SRR13196378	Bos taurus
SRR13196379	Bos taurus
SRR13196380	Bos taurus
SRR13196386	Bos taurus
SRR13196391	Bos taurus
SRR13196394	Bos taurus
SRR13196400	Bos taurus
SRR13196401	Bos taurus
SRR13196402	Bos taurus
SRR13196404	Bos taurus
SRR13196405	Bos taurus
SRR11300645	Ovis aries	Project: PRJNA612351（6）
SRR11300646	Ovis aries
SRR11300647	Ovis aries
SRR11300648	Ovis aries
SRR11300649	Ovis aries
SRR11300650	Ovis aries
SRR14310153	Ovis aries	Project: PRJNA724691（12）
SRR14310154	Ovis aries
SRR14310155	Ovis aries
SRR14310156	Ovis aries
SRR14310157	Ovis aries
SRR14310158	Ovis aries
SRR14310159	Ovis aries
SRR14310160	Ovis aries
SRR14310161	Ovis aries
SRR14310162	Ovis aries
SRR14310163	Ovis aries
SRR14310164	Ovis aries
SRR28170990	Ovis aries	Project: PRJNA1064454（3）
SRR28170991	Ovis aries
SRR28170992	Ovis aries
ERR12358455	Ovis aries	Project: PRJEB71075（28）
ERR12358456	Ovis aries
ERR12358457	Ovis aries
ERR12358458	Ovis aries
ERR12358459	Ovis aries
ERR12358460	Ovis aries
ERR12358461	Ovis aries
ERR12358462	Ovis aries
ERR12358463	Ovis aries
ERR12358464	Ovis aries
ERR12358465	Ovis aries
ERR12358466	Ovis aries
ERR12358467	Ovis aries
ERR12358468	Ovis aries
ERR12358469	Ovis aries
ERR12358470	Ovis aries
ERR12358471	Ovis aries
ERR12358472	Ovis aries
ERR12358473	Ovis aries
ERR12358474	Ovis aries
ERR12358475	Ovis aries
ERR12358476	Ovis aries
ERR12358477	Ovis aries
ERR12358478	Ovis aries
ERR12358479	Ovis aries
ERR12358480	Ovis aries
ERR12358481	Ovis aries
ERR12358482	Ovis aries
SRR2932535	Ovis aries	Project: PRJNA301615（28）
SRR2932536	Ovis aries
SRR2932537	Ovis aries
SRR2932538	Ovis aries
SRR2932539	Ovis aries
SRR2932540	Ovis aries
SRR2932541	Ovis aries
SRR2932542	Ovis aries
SRR2932543	Ovis aries
SRR2932544	Ovis aries
SRR2932545	Ovis aries
SRR2932546	Ovis aries
SRR2932547	Ovis aries
SRR2932548	Ovis aries
SRR2932549	Ovis aries
SRR2932550	Ovis aries
SRR2932551	Ovis aries
SRR2932552	Ovis aries
SRR2932553	Ovis aries
SRR2932555	Ovis aries
SRR2932556	Ovis aries
SRR2932557	Ovis aries
SRR2932558	Ovis aries
SRR2932559	Ovis aries
SRR2932560	Ovis aries
SRR2932561	Ovis aries
SRR2932562	Ovis aries
SRR2932563	Ovis aries
